# Supplementary material for: A new species of the genus Acanthosaura from Yunnan, China (Squamata, Agamidae)
Source: Zookeys. 2019 Nov 11;888:105–32. doi: 10.3897/zookeys.888.38491 (PMC6861339; doi:10.3897/zookeys.888.38491)
Supplement: XML Treatment for Acanthosaura tongbiguanensis [file zookeys.888.38491-treatment1.xml]

<!DOCTYPE tp:taxon-treatment
  PUBLIC "-//TaxonX//DTD Taxonomic Treatment Publishing DTD v0 20100105//EN" "tax-treatment-NSO.dtd">
<tp:taxon-treatment xmlns:tp="http://www.plazi.org/taxpub"><tp:treatment-meta><kwd-group><label>Taxon classification</label><kwd><named-content xmlns:xlink="http://www.w3.org/1999/xlink" content-type="kingdom">Animalia</named-content></kwd><kwd><named-content xmlns:xlink="http://www.w3.org/1999/xlink" content-type="order">Squamata</named-content></kwd><kwd><named-content xmlns:xlink="http://www.w3.org/1999/xlink" content-type="family">Agamidae</named-content></kwd></kwd-group><mixed-citation publication-type="journal"><person-group><name><surname>Liu</surname><given-names>Shuo</given-names></name><name><surname>Rao</surname><given-names>Dingqi</given-names></name></person-group><article-title>A new species of the genus <italic><tp:taxon-name><tp:taxon-name-part taxon-name-part-type="genus" reg="Acanthosaura">Acanthosaura</tp:taxon-name-part></tp:taxon-name></italic> from Yunnan, China (<tp:taxon-name><tp:taxon-name-part taxon-name-part-type="order">Squamata</tp:taxon-name-part></tp:taxon-name>, <tp:taxon-name><tp:taxon-name-part taxon-name-part-type="family">Agamidae</tp:taxon-name-part></tp:taxon-name>)</article-title><source>Zookeys</source><day>11</day><month>11</month><year>2019</year><volume>888</volume><fpage>105</fpage><lpage>132</lpage><pub-id pub-id-type="doi">10.3897/zookeys.888.38491</pub-id></mixed-citation></tp:treatment-meta><tp:nomenclature><tp:taxon-name><object-id xmlns:xlink="http://www.w3.org/1999/xlink" content-type="arpha" xlink:type="simple">9927F7C3-7913-5D3F-86F5-DC7B247FB931</object-id>
              <tp:taxon-name-part taxon-name-part-type="genus" reg="Acanthosaura">Acanthosaura</tp:taxon-name-part>
              <tp:taxon-name-part taxon-name-part-type="species" reg="tongbiguanensis">tongbiguanensis</tp:taxon-name-part>
              <object-id xmlns:xlink="http://www.w3.org/1999/xlink" content-type="zoobank" xlink:type="simple">http://zoobank.org/6E91FE2B-A4E7-4A7E-BD68-A9C883760883</object-id>
            </tp:taxon-name><tp:taxon-status xmlns:xlink="http://www.w3.org/1999/xlink" xlink:type="simple">sp. nov.</tp:taxon-status><xref ref-type="fig" rid="F3">Figures 3</xref><xref ref-type="fig" rid="F4">, 4</xref><xref ref-type="fig" rid="F5">, 5</xref><xref ref-type="fig" rid="F6">, 6</xref><xref ref-type="fig" rid="F10">, 10</xref><tp:nomenclature-citation-list><tp:nomenclature-citation><tp:taxon-name>
                  <tp:taxon-name-part taxon-name-part-type="genus" reg="Acanthosaura">Acanthosaura</tp:taxon-name-part> <tp:taxon-name-part taxon-name-part-type="species" reg="lepidogaster">lepidogaster</tp:taxon-name-part></tp:taxon-name><comment>: <xref ref-type="bibr" rid="B48">Zhao et al. 1999</xref>: 82–85.</comment></tp:nomenclature-citation><tp:nomenclature-citation><tp:taxon-name>
                  <tp:taxon-name-part taxon-name-part-type="genus" reg="Acanthosaura">Acanthosaura</tp:taxon-name-part> <tp:taxon-name-part taxon-name-part-type="species" reg="lepidogaster">lepidogaster</tp:taxon-name-part></tp:taxon-name><comment>: <xref ref-type="bibr" rid="B44">Yang and Rao 2008</xref>: 186–187.</comment></tp:nomenclature-citation></tp:nomenclature-citation-list></tp:nomenclature><tp:treatment-sec sec-type="type material" id="SECID0EJTBG"><title>Type material.</title><p><bold><italic>Holotype</italic>.</bold> KIZL201804, an adult male, 22:18 02 Sept 2018, leg. Shuo Liu, Tongbiguan Township (<named-content xmlns:xlink="http://www.w3.org/1999/xlink" content-type="dwc:verbatimCoordinates" xlink:type="simple"><named-content content-type="geo-json" specific-use="{&#34;type&#34;:&#34;Point&#34;,&#34;coordinates&#34;:[97.583856,24.614233]}" id="NCID0EXTBG" xlink:type="simple">24°36’51.24”N, 97°35’1.88”E</named-content></named-content>, 1170.24 m elevation), Yingjiang County, Dehong Autonomous Prefecture, Yunnan, China.</p><p><bold><italic>Paratypes</italic>.</bold> KIZL201801, an adult male, 22:53 01 Sept 2018, leg. Shuo Liu, same locality as holotype; KIZL201802 and KIZL201803, two juveniles, 21:00–22:00 02 Sept 2018, leg. Shuo Liu, same locality as holotype; KIZL201805, adult female, 22:40 02 Sept 2018, leg. Shuo Liu, same locality as holotype; 74I0039 and 74I0040, two gravid females, old specimens in the specimen collection room of Kunming Institute of Zoology, Chinese Academy of Sciences, Aug 1974, leg. Longchuan County, Dehong Autonomous Prefecture, Yunnan, China.</p></tp:treatment-sec><tp:treatment-sec sec-type="etymology" id="SECID0EDUBG"><title>Etymology.</title><p>The name refers to Tongbiguan Nature Reserve, the locality where the new species was found.</p></tp:treatment-sec><tp:treatment-sec sec-type="diagnosis" id="SECID0EIUBG"><title>Diagnosis.</title><p>A medium-sized (maximum SVL 115.6 mm) agamid lizard with two pairs of spines: postorbital (supraciliary) spines and spines on occiput between tympanum and nuchal crest; tympanum naked; moderately developed gular pouch; scales on flanks randomly intermixed with medium and large scales; nuchal crest present and strongly developed; diastema between the nuchal and dorsal crests present; dorsal crest slightly developed, composed of enlarged, pointed scales beginning at shoulder region and decreasing regularly in size; tail 1.56–1.85 times SVL; black nuchal collar present; black eye patch present; black oblique folds anterior to the fore limb insertions present.</p><p>The new species can be separated from all congeners by having different numbers of subdigital lamellae on the fourth finger (19–21) and toe (25–28), and a different shape of the black eye patch, that extends from posterior margin of nostrils through orbit posteriorly and downwards beyond the posterior end of the tympanum but neither meeting the diamond shaped black nuchal collar on nape nor black oblique humeral fold.</p></tp:treatment-sec><tp:treatment-sec sec-type="description" id="SECID0EOUBG"><title>Description of the holotype.</title><p>Adult male. SVL 110.8 mm. TL 205.0 mm, tail complete. Head length 31.1 mm; head moderately long (HL/SVL 28%), somewhat narrow (HW/SVL 18%), not tall (HD/HL 52%), triangular in dorsal and lateral profile. Snout short (SL/HL 31%); interorbital and frontal regions and rostrum wide, steeply sloping anteriorly. Canthus rostralis prominent, forming a large projecting ridge extending above eye, composed of 11/13 enlarged scales; the ridge terminates with a notch anterior to the postorbital spine. Rostral moderate in size, rectangular; nasal concave, nostrils surrounded by a circular scale. Eye relatively large (<abbrev xmlns:xlink="http://www.w3.org/1999/xlink" xlink:title="eye diameter, measured from the posterior to the anterior edge of the eye" id="ABBRID0EUUBG" xlink:type="simple">EYE</abbrev>/HL 22%), orbit very large (ORBIT/HL 35%). Prefrontal and frontal scales slightly keeled and larger than scales between supralabials; scales on occiput weakly keeled. Moderately elongate epidermal spine above posterior margin of eye, straight, surrounded by 5/4 enlarged scales. A notch present between the supraciliary edge and postorbital spine. Moderately elongate epidermal spine on occipital region, straight, surrounded by a rosette of 5/4 short spiny scales. Tympanum exposed, oblong, surrounded by small scales. Supralabials 13/13, rectangular, scales in center of series largest; mental squarish above, becoming triangular below, larger than first pair of INFRAL; five scales contacting the mental; infralabials 13/12, rectangular, scales in center of series largest; gulars sharply keeled and spinose. Dewlap extensible, gular pouch moderate. Nuchal crest composed of four very elongate, lanceolate, laterally compressed scales and one moderately elongate, lanceolate, laterally compressed scale bordered on each side by one row of enlarged, spinose scales; nuchal crest followed by a diastema at base of nape. Dorsal body crest slightly developed, extending from posterior margin of diastema onto base of tail; vertebral crest composed of enlarged, epidermal, laterally compressed, spinose scales, bordered by a single row of smaller paravertebral spinose scales; vertebral crest tapers slightly to base of tail, then fades progressively. Body slightly short, triangular in cross-section. Dorsal scales small, mixed with large scales indistinctly arranged in slanted forward and downward rows from the midline of the back, keels projecting posterior wards; scales of pectoral region and abdomen larger than dorsal scales, keeled, more or less arranged in transverse rows; keeled scales anterior to vent not enlarged. Limbs relatively long (FOREL/SVL 39%, HINDL/SVL 56%); dorsal and ventral scales of forelimbs keeled, spinose, about the same size. Five digits on manus; subdigital scales keeled, subdigital lamellae under fourth finger 20/21. Scales of hind limbs keeled and spinose; postfemoral scales small, interspersed with larger spinose scales. Five digits on pes; subdigital scales keeled, subdigital lamellae under fourth toe 26/27. Tail length 1.85 times SVL, tail covered with keeled spinose scales, keels on subcaudals directed posteriorly; subcaudals much longer than supracaudals; base of tail 13.1 mm wide.</p><fig id="F3" position="float" orientation="portrait"><object-id xmlns:xlink="http://www.w3.org/1999/xlink" content-type="doi" xlink:type="simple">10.3897/zookeys.888.38491.figure3</object-id><object-id xmlns:xlink="http://www.w3.org/1999/xlink" content-type="arpha" xlink:type="simple">7F615A77-04C0-575C-BEA4-3A7131073747</object-id><label>Figure 3.</label><caption><p>Adult male holotype (KIZL201804) of <italic><tp:taxon-name><tp:taxon-name-part taxon-name-part-type="genus" reg="Acanthosaura">Acanthosaura</tp:taxon-name-part> <tp:taxon-name-part taxon-name-part-type="species" reg="tongbiguanensis">tongbiguanensis</tp:taxon-name-part></tp:taxon-name></italic> sp. nov. in life <bold>A</bold> lateral view of the head <bold>B</bold> dorsal view of the body <bold>C</bold> dorsal view of the head <bold>D</bold> lateral view of the body <bold>E</bold> ventral view of the head <bold>F</bold> ventral view of the body.</p></caption><graphic xmlns:xlink="http://www.w3.org/1999/xlink" xlink:href="zookeys-888-105-g003.jpg" position="float" orientation="portrait" xlink:type="simple" id="oo_355093.jpg"><uri content-type="original_file" xlink:type="simple">https://binary.pensoft.net/fig/355093</uri></graphic></fig><fig id="F4" position="float" orientation="portrait"><object-id xmlns:xlink="http://www.w3.org/1999/xlink" content-type="doi" xlink:type="simple">10.3897/zookeys.888.38491.figure4</object-id><object-id xmlns:xlink="http://www.w3.org/1999/xlink" content-type="arpha" xlink:type="simple">7916C511-9652-518A-9FD9-05BA395E52FF</object-id><label>Figure 4.</label><caption><p>Adult female paratype (KIZL201805) of <italic><tp:taxon-name><tp:taxon-name-part taxon-name-part-type="genus" reg="Acanthosaura">Acanthosaura</tp:taxon-name-part> <tp:taxon-name-part taxon-name-part-type="species" reg="tongbiguanensis">tongbiguanensis</tp:taxon-name-part></tp:taxon-name></italic> sp. nov. in life <bold>A</bold> lateral view of the head <bold>B</bold> dorsal view of the body <bold>C</bold> dorsal view of the head <bold>D</bold> lateral view of the body <bold>E</bold> ventral view of the head <bold>F</bold> ventral view of the body.</p></caption><graphic xmlns:xlink="http://www.w3.org/1999/xlink" xlink:href="zookeys-888-105-g004.jpg" position="float" orientation="portrait" xlink:type="simple" id="oo_355094.jpg"><uri content-type="original_file" xlink:type="simple">https://binary.pensoft.net/fig/355094</uri></graphic></fig><fig id="F5" position="float" orientation="portrait"><object-id xmlns:xlink="http://www.w3.org/1999/xlink" content-type="doi" xlink:type="simple">10.3897/zookeys.888.38491.figure5</object-id><object-id xmlns:xlink="http://www.w3.org/1999/xlink" content-type="arpha" xlink:type="simple">B53D8A68-EF7A-52EB-AB0B-0170CC8BFD62</object-id><label>Figure 5.</label><caption><p>Adult male paratype (KIZL201801) of <italic><tp:taxon-name><tp:taxon-name-part taxon-name-part-type="genus" reg="Acanthosaura">Acanthosaura</tp:taxon-name-part> <tp:taxon-name-part taxon-name-part-type="species" reg="tongbiguanensis">tongbiguanensis</tp:taxon-name-part></tp:taxon-name></italic> sp. nov. in life <bold>A</bold> lateral view of the head <bold>B</bold> dorsal view of the body <bold>C</bold> dorsal view of the head <bold>D</bold> lateral view of the body <bold>E</bold> ventral view of the head <bold>F</bold> ventral view of the body.</p></caption><graphic xmlns:xlink="http://www.w3.org/1999/xlink" xlink:href="zookeys-888-105-g005.jpg" position="float" orientation="portrait" xlink:type="simple" id="oo_355095.jpg"><uri content-type="original_file" xlink:type="simple">https://binary.pensoft.net/fig/355095</uri></graphic></fig><fig id="F6" position="float" orientation="portrait"><object-id xmlns:xlink="http://www.w3.org/1999/xlink" content-type="doi" xlink:type="simple">10.3897/zookeys.888.38491.figure6</object-id><object-id xmlns:xlink="http://www.w3.org/1999/xlink" content-type="arpha" xlink:type="simple">1CA79D8B-F067-5D84-A505-0CE8F3009AFF</object-id><label>Figure 6.</label><caption><p>Dorsal view (top) and ventral view (bottom) of type series of <italic><tp:taxon-name><tp:taxon-name-part taxon-name-part-type="genus" reg="Acanthosaura">Acanthosaura</tp:taxon-name-part> <tp:taxon-name-part taxon-name-part-type="species" reg="tongbiguanensis">tongbiguanensis</tp:taxon-name-part></tp:taxon-name></italic> sp. nov. in preservative. From left to right: male holotype (KIZL201804), female paratype (KIZL201805), male paratype (KIZL201801), female paratype (74I0039), female paratype (74I0040), juvenile paratype (KIZL201802), juvenile paratype (KIZL201803).</p></caption><graphic xmlns:xlink="http://www.w3.org/1999/xlink" xlink:href="zookeys-888-105-g006.jpg" position="float" orientation="portrait" xlink:type="simple" id="oo_355096.jpg"><uri content-type="original_file" xlink:type="simple">https://binary.pensoft.net/fig/355096</uri></graphic></fig><fig id="F7" position="float" orientation="portrait"><object-id xmlns:xlink="http://www.w3.org/1999/xlink" content-type="doi" xlink:type="simple">10.3897/zookeys.888.38491.figure7</object-id><object-id xmlns:xlink="http://www.w3.org/1999/xlink" content-type="arpha" xlink:type="simple">D273D0E5-CEA9-58C1-AD52-0173863119F6</object-id><label>Figure 7.</label><caption><p>Comparison of three different types of eye patch <bold>A</bold><italic><tp:taxon-name><tp:taxon-name-part taxon-name-part-type="genus" reg="Acanthosaura">Acanthosaura</tp:taxon-name-part> <tp:taxon-name-part taxon-name-part-type="species" reg="tongbiguanensis">tongbiguanensis</tp:taxon-name-part></tp:taxon-name></italic> sp. nov. <bold>B</bold><italic><tp:taxon-name><tp:taxon-name-part taxon-name-part-type="genus" reg="Acanthosaura">A.</tp:taxon-name-part> <tp:taxon-name-part taxon-name-part-type="species" reg="lepidogaster">lepidogaster</tp:taxon-name-part></tp:taxon-name></italic><bold>C</bold><italic><tp:taxon-name><tp:taxon-name-part taxon-name-part-type="genus" reg="Acanthosaura">A.</tp:taxon-name-part> <tp:taxon-name-part taxon-name-part-type="species" reg="nataliae">nataliae</tp:taxon-name-part></tp:taxon-name></italic>.</p></caption><graphic xmlns:xlink="http://www.w3.org/1999/xlink" xlink:href="zookeys-888-105-g007.jpg" position="float" orientation="portrait" xlink:type="simple" id="oo_355097.jpg"><uri content-type="original_file" xlink:type="simple">https://binary.pensoft.net/fig/355097</uri></graphic></fig><fig id="F8" position="float" orientation="portrait"><object-id xmlns:xlink="http://www.w3.org/1999/xlink" content-type="doi" xlink:type="simple">10.3897/zookeys.888.38491.figure8</object-id><object-id xmlns:xlink="http://www.w3.org/1999/xlink" content-type="arpha" xlink:type="simple">1F3CA157-3BB9-5491-BE67-DCD6431DFE94</object-id><label>Figure 8.</label><caption><p>The type locality of <italic><tp:taxon-name><tp:taxon-name-part taxon-name-part-type="genus" reg="Acanthosaura">Acanthosaura</tp:taxon-name-part> <tp:taxon-name-part taxon-name-part-type="species" reg="tongbiguanensis">tongbiguanensis</tp:taxon-name-part></tp:taxon-name></italic> sp. nov. (black dot) close to the border with Myanmar.</p></caption><graphic xmlns:xlink="http://www.w3.org/1999/xlink" xlink:href="zookeys-888-105-g008.jpg" position="float" orientation="portrait" xlink:type="simple" id="oo_355098.jpg"><uri content-type="original_file" xlink:type="simple">https://binary.pensoft.net/fig/355098</uri></graphic></fig><fig id="F9" position="float" orientation="portrait"><object-id xmlns:xlink="http://www.w3.org/1999/xlink" content-type="doi" xlink:type="simple">10.3897/zookeys.888.38491.figure9</object-id><object-id xmlns:xlink="http://www.w3.org/1999/xlink" content-type="arpha" xlink:type="simple">83F5679F-8AB4-53BA-9868-A9ADE16255C8</object-id><label>Figure 9.</label><caption><p>Habitat at the type locality of <italic><tp:taxon-name><tp:taxon-name-part taxon-name-part-type="genus" reg="Acanthosaura">Acanthosaura</tp:taxon-name-part> <tp:taxon-name-part taxon-name-part-type="species" reg="tongbiguanensis">tongbiguanensis</tp:taxon-name-part></tp:taxon-name></italic> sp. nov., Tongbiguan Township, Yingjiang County, Dehong Autonomous Prefecture, Yunnan, China <bold>A</bold> distant view <bold>B</bold> close view.</p></caption><graphic xmlns:xlink="http://www.w3.org/1999/xlink" xlink:href="zookeys-888-105-g009.jpg" position="float" orientation="portrait" xlink:type="simple" id="oo_355099.jpg"><uri content-type="original_file" xlink:type="simple">https://binary.pensoft.net/fig/355099</uri></graphic></fig></tp:treatment-sec><tp:treatment-sec sec-type="Color of holotype in life" id="SECID0EE3BG"><title>Color of holotype in life.</title><p>Dorsal surface of head black, dorsal surface of body and limbs orangish brown; black eye patch extending from posterior margin of nostrils through orbit posteriorly and downwards beyond the posterior end of the tympanum but neither meeting the diamond shaped black nuchal collar on nape nor black oblique folds anterior to the fore limb insertions; upper lip white, same as color of lateral and ventral sides of neck, lower lip white with small black speckle at posterior region; iris orangish brown; black nuchal collar extending downward to reach black oblique folds anterior to fore limb insertions, two white patches at lower back of black nuchal collar; gular region white; postorbital spines, occipital spines, nuchal crest spines and ridge of the rostral and orbit cream-colored; tongue and inside of mouth pink; few small black speckles and yellow diagonal stripes from midline of the back, irregular light colored spots on sides of body not obvious; stripes checkered with black and white on dorsal ground of limbs and tail; ventral sides of limbs and body white, front part white and back part dark on ventral side of tail. However, it should be noted that this species can change the color of its body within a certain range like most other members of the genus.</p></tp:treatment-sec><tp:treatment-sec sec-type="variation" id="SECID0EJ3BG"><title>Variations.</title><p>Morphometric and meristic data for the type series are provided in Table <xref ref-type="table" rid="T3">3</xref>. The paratypes resemble the holotype in most aspects except that the male KIZL201801 has a darker dorsal ground of the body with no black speckles in the dorsal pattern, and the number of nuchal crest scales is six. The female KIZL201805 has a much darker dorsal ground of the body and irregular black patterns on the ventral sides of the body, limbs, and tail; light colored spots on the sides of the body are more obvious, the color in the gular region is a bit darker. The juveniles KIZL201802 and KIZL201803 have much shorter postorbital, occipital, and nuchal crest spines, and obvious radial patterns around the eyes; the colors of the bodies are relatively darker, the yellow diagonal stripes from the midline of the back are more obvious; they also have irregular black patterns on the ventral sides of the body, limbs, and tail; nuchal crest scales of KIZL201803 numbers four. The females 74II0039 and 74I0040 were not observed alive but only in preservative: the female 74II0039 has a much more obvious black speckling in the dorsal pattern while the female 74II0039 has no black speckles, but they both have irregular black patterns on the ventral sides of the body, limbs, and tail; both have six nuchal crest scales.</p><table-wrap id="T3" position="float" orientation="portrait"><label>Table 3.</label><caption><p>Morphometric (in mm) and meristic data for the type series of <italic><tp:taxon-name><tp:taxon-name-part taxon-name-part-type="genus" reg="Acanthosaura">Acanthosaura</tp:taxon-name-part> <tp:taxon-name-part taxon-name-part-type="species" reg="tongbiguanensis">tongbiguanensis</tp:taxon-name-part></tp:taxon-name></italic> sp. nov. For character abbreviations see material and methods. Paired meristic characters are given left/right. NA = not applicable.</p></caption><table id="TID0EZEBI" rules="all"><tbody><tr><th rowspan="3" colspan="1"/><th rowspan="1" colspan="2">Adult males</th><th rowspan="1" colspan="3">Adult females</th><th rowspan="1" colspan="2">Juveniles</th><th rowspan="3" colspan="1">Range</th><th rowspan="3" colspan="1">Mean</th></tr><tr><th rowspan="1" colspan="1">Holotype</th><th rowspan="1" colspan="1">Paratype</th><th rowspan="1" colspan="3">Paratypes</th><th rowspan="1" colspan="2">Paratypes</th></tr><tr><th rowspan="1" colspan="1">KIZL201804</th><th rowspan="1" colspan="1">KIZL201801</th><th rowspan="1" colspan="1">KIZL201805</th><th rowspan="1" colspan="1">74II0039</th><th rowspan="1" colspan="1">74I0040</th><th rowspan="1" colspan="1">KIZL201802</th><th rowspan="1" colspan="1">KIZL201803</th></tr><tr><td rowspan="1" colspan="1">SVL</td><td rowspan="1" colspan="1">110.8</td><td rowspan="1" colspan="1">108.1</td><td rowspan="1" colspan="1">107.2</td><td rowspan="1" colspan="1">93.0</td><td rowspan="1" colspan="1">115.6</td><td rowspan="1" colspan="1">NA</td><td rowspan="1" colspan="1">NA</td><td rowspan="1" colspan="1">93.0–115.6</td><td rowspan="1" colspan="1">106.9</td></tr><tr><td rowspan="1" colspan="1">TL</td><td rowspan="1" colspan="1">205.0</td><td rowspan="1" colspan="1">NA</td><td rowspan="1" colspan="1">180.0</td><td rowspan="1" colspan="1">144.9</td><td rowspan="1" colspan="1">183.5</td><td rowspan="1" colspan="1">NA</td><td rowspan="1" colspan="1">NA</td><td rowspan="1" colspan="1">144.9–205.0</td><td rowspan="1" colspan="1">178.4</td></tr><tr><td rowspan="1" colspan="1">TL/SVL</td><td rowspan="1" colspan="1">1.85</td><td rowspan="1" colspan="1">NA</td><td rowspan="1" colspan="1">1.68</td><td rowspan="1" colspan="1">1.56</td><td rowspan="1" colspan="1">1.59</td><td rowspan="1" colspan="1">NA</td><td rowspan="1" colspan="1">NA</td><td rowspan="1" colspan="1">1.56–1.85</td><td rowspan="1" colspan="1">1.7</td></tr><tr><td rowspan="1" colspan="1">TBW</td><td rowspan="1" colspan="1">13.1</td><td rowspan="1" colspan="1">13.0</td><td rowspan="1" colspan="1">9.2</td><td rowspan="1" colspan="1">10.5</td><td rowspan="1" colspan="1">12.1</td><td rowspan="1" colspan="1">NA</td><td rowspan="1" colspan="1">NA</td><td rowspan="1" colspan="1">9.2–13.1</td><td rowspan="1" colspan="1">11.6</td></tr><tr><td rowspan="1" colspan="1">HL</td><td rowspan="1" colspan="1">31.1</td><td rowspan="1" colspan="1">33.0</td><td rowspan="1" colspan="1">30.4</td><td rowspan="1" colspan="1">27.5</td><td rowspan="1" colspan="1">33.2</td><td rowspan="1" colspan="1">NA</td><td rowspan="1" colspan="1">NA</td><td rowspan="1" colspan="1">27.5–33.2</td><td rowspan="1" colspan="1">31.0</td></tr><tr><td rowspan="1" colspan="1">HW</td><td rowspan="1" colspan="1">20.0</td><td rowspan="1" colspan="1">22.0</td><td rowspan="1" colspan="1">18.8</td><td rowspan="1" colspan="1">18.6</td><td rowspan="1" colspan="1">23.3</td><td rowspan="1" colspan="1">NA</td><td rowspan="1" colspan="1">NA</td><td rowspan="1" colspan="1">18.6–23.3</td><td rowspan="1" colspan="1">20.5</td></tr><tr><td rowspan="1" colspan="1">HD</td><td rowspan="1" colspan="1">16.1</td><td rowspan="1" colspan="1">17.4</td><td rowspan="1" colspan="1">15.7</td><td rowspan="1" colspan="1">13.9</td><td rowspan="1" colspan="1">17.3</td><td rowspan="1" colspan="1">NA</td><td rowspan="1" colspan="1">NA</td><td rowspan="1" colspan="1">13.9–17.4</td><td rowspan="1" colspan="1">16.1</td></tr><tr><td rowspan="1" colspan="1">SL</td><td rowspan="1" colspan="1">9.8</td><td rowspan="1" colspan="1">10.3</td><td rowspan="1" colspan="1">10.1</td><td rowspan="1" colspan="1">9.2</td><td rowspan="1" colspan="1">11.0</td><td rowspan="1" colspan="1">NA</td><td rowspan="1" colspan="1">NA</td><td rowspan="1" colspan="1">9.2–11.0</td><td rowspan="1" colspan="1">10.1</td></tr><tr><td rowspan="1" colspan="1">ORBIT</td><td rowspan="1" colspan="1">11.0</td><td rowspan="1" colspan="1">10.6</td><td rowspan="1" colspan="1">10.2</td><td rowspan="1" colspan="1">7.7</td><td rowspan="1" colspan="1">10.6</td><td rowspan="1" colspan="1">NA</td><td rowspan="1" colspan="1">NA</td><td rowspan="1" colspan="1">7.7–11.0</td><td rowspan="1" colspan="1">10.0</td></tr><tr><td rowspan="1" colspan="1">
                      <abbrev xmlns:xlink="http://www.w3.org/1999/xlink" xlink:title="eye diameter, measured from the posterior to the anterior edge of the eye" id="ABBRID0E5HAI" xlink:type="simple">EYE</abbrev>
                    </td><td rowspan="1" colspan="1">6.9</td><td rowspan="1" colspan="1">5.8</td><td rowspan="1" colspan="1">6.9</td><td rowspan="1" colspan="1">6.0</td><td rowspan="1" colspan="1">7.3</td><td rowspan="1" colspan="1">NA</td><td rowspan="1" colspan="1">NA</td><td rowspan="1" colspan="1">5.8–7.3</td><td rowspan="1" colspan="1">6.6</td></tr><tr><td rowspan="1" colspan="1">TD</td><td rowspan="1" colspan="1">3.6</td><td rowspan="1" colspan="1">4.2</td><td rowspan="1" colspan="1">3.3</td><td rowspan="1" colspan="1">3.2</td><td rowspan="1" colspan="1">3.7</td><td rowspan="1" colspan="1">NA</td><td rowspan="1" colspan="1">NA</td><td rowspan="1" colspan="1">3.2–4.2</td><td rowspan="1" colspan="1">3.6</td></tr><tr><td rowspan="1" colspan="1">TD/HD</td><td rowspan="1" colspan="1">0.22</td><td rowspan="1" colspan="1">0.24</td><td rowspan="1" colspan="1">0.21</td><td rowspan="1" colspan="1">0.23</td><td rowspan="1" colspan="1">0.21</td><td rowspan="1" colspan="1">NA</td><td rowspan="1" colspan="1">NA</td><td rowspan="1" colspan="1">0.21–0.24</td><td rowspan="1" colspan="1">0.2</td></tr><tr><td rowspan="1" colspan="1">TN</td><td rowspan="1" colspan="1">0</td><td rowspan="1" colspan="1">0</td><td rowspan="1" colspan="1">0</td><td rowspan="1" colspan="1">0</td><td rowspan="1" colspan="1">0</td><td rowspan="1" colspan="1">0</td><td rowspan="1" colspan="1">0</td><td rowspan="1" colspan="1">0</td><td rowspan="1" colspan="1">0</td></tr><tr><td rowspan="1" colspan="1">PS</td><td rowspan="1" colspan="1">5.3</td><td rowspan="1" colspan="1">6.3</td><td rowspan="1" colspan="1">4.6</td><td rowspan="1" colspan="1">3.6</td><td rowspan="1" colspan="1">5.4</td><td rowspan="1" colspan="1">NA</td><td rowspan="1" colspan="1">NA</td><td rowspan="1" colspan="1">3.6–6.3</td><td rowspan="1" colspan="1">5.0</td></tr><tr><td rowspan="1" colspan="1">PS/HL</td><td rowspan="1" colspan="1">0.17</td><td rowspan="1" colspan="1">0.19</td><td rowspan="1" colspan="1">0.15</td><td rowspan="1" colspan="1">0.13</td><td rowspan="1" colspan="1">0.16</td><td rowspan="1" colspan="1">NA</td><td rowspan="1" colspan="1">NA</td><td rowspan="1" colspan="1">0.13–0.19</td><td rowspan="1" colspan="1">0.2</td></tr><tr><td rowspan="1" colspan="1">NSSPS</td><td rowspan="1" colspan="1">5/4</td><td rowspan="1" colspan="1">5/5</td><td rowspan="1" colspan="1">5/5</td><td rowspan="1" colspan="1">5/5</td><td rowspan="1" colspan="1">5/NA</td><td rowspan="1" colspan="1">4/4</td><td rowspan="1" colspan="1">4/4</td><td rowspan="1" colspan="1">4/4–5/5</td><td rowspan="1" colspan="1">4.7/4.5</td></tr><tr><td rowspan="1" colspan="1">NSL</td><td rowspan="1" colspan="1">6.5</td><td rowspan="1" colspan="1">6.7</td><td rowspan="1" colspan="1">5.4</td><td rowspan="1" colspan="1">4.0</td><td rowspan="1" colspan="1">6.2</td><td rowspan="1" colspan="1">NA</td><td rowspan="1" colspan="1">NA</td><td rowspan="1" colspan="1">4.0–6.7</td><td rowspan="1" colspan="1">5.8</td></tr><tr><td rowspan="1" colspan="1">NSL/HL</td><td rowspan="1" colspan="1">0.21</td><td rowspan="1" colspan="1">0.20</td><td rowspan="1" colspan="1">0.18</td><td rowspan="1" colspan="1">0.15</td><td rowspan="1" colspan="1">0.19</td><td rowspan="1" colspan="1">NA</td><td rowspan="1" colspan="1">NA</td><td rowspan="1" colspan="1">0.15–0.21</td><td rowspan="1" colspan="1">0.2</td></tr><tr><td rowspan="1" colspan="1">
                      <abbrev xmlns:xlink="http://www.w3.org/1999/xlink" xlink:title="maximum length of the largest spine in the dorsal crest, measured from the base to the tip" id="ABBRID0E1QAI" xlink:type="simple">DS</abbrev>
                    </td><td rowspan="1" colspan="1">3.7</td><td rowspan="1" colspan="1">4.2</td><td rowspan="1" colspan="1">3.7</td><td rowspan="1" colspan="1">2.4</td><td rowspan="1" colspan="1">3.8</td><td rowspan="1" colspan="1">NA</td><td rowspan="1" colspan="1">NA</td><td rowspan="1" colspan="1">2.4–4.2</td><td rowspan="1" colspan="1">3.6</td></tr><tr><td rowspan="1" colspan="1"><abbrev xmlns:xlink="http://www.w3.org/1999/xlink" xlink:title="maximum length of the largest spine in the dorsal crest, measured from the base to the tip" id="ABBRID0E5RAI" xlink:type="simple">DS</abbrev>/HL</td><td rowspan="1" colspan="1">0.12</td><td rowspan="1" colspan="1">0.13</td><td rowspan="1" colspan="1">0.12</td><td rowspan="1" colspan="1">0.09</td><td rowspan="1" colspan="1">0.11</td><td rowspan="1" colspan="1">NA</td><td rowspan="1" colspan="1">NA</td><td rowspan="1" colspan="1">0.09–0.13</td><td rowspan="1" colspan="1">0.1</td></tr><tr><td rowspan="1" colspan="1">NN</td><td rowspan="1" colspan="1">5</td><td rowspan="1" colspan="1">6</td><td rowspan="1" colspan="1">5</td><td rowspan="1" colspan="1">6</td><td rowspan="1" colspan="1">6</td><td rowspan="1" colspan="1">5</td><td rowspan="1" colspan="1">4</td><td rowspan="1" colspan="1">4–6</td><td rowspan="1" colspan="1">5.3</td></tr><tr><td rowspan="1" colspan="1">
                      <abbrev xmlns:xlink="http://www.w3.org/1999/xlink" xlink:title="longest dorsal scale, measured at the base below the dorsal crest" id="ABBRID0EBUAI" xlink:type="simple">DSL</abbrev>
                    </td><td rowspan="1" colspan="1">1.9</td><td rowspan="1" colspan="1">1.9</td><td rowspan="1" colspan="1">1.8</td><td rowspan="1" colspan="1">1.7</td><td rowspan="1" colspan="1">2.6</td><td rowspan="1" colspan="1">NA</td><td rowspan="1" colspan="1">NA</td><td rowspan="1" colspan="1">1.7–2.6</td><td rowspan="1" colspan="1">2.0</td></tr><tr><td rowspan="1" colspan="1">WNC</td><td rowspan="1" colspan="1">1.2</td><td rowspan="1" colspan="1">1.5</td><td rowspan="1" colspan="1">1.0</td><td rowspan="1" colspan="1">1.1</td><td rowspan="1" colspan="1">1.5</td><td rowspan="1" colspan="1">NA</td><td rowspan="1" colspan="1">NA</td><td rowspan="1" colspan="1">1.0–1.5</td><td rowspan="1" colspan="1">1.3</td></tr><tr><td rowspan="1" colspan="1">WDS</td><td rowspan="1" colspan="1">1.4</td><td rowspan="1" colspan="1">1.5</td><td rowspan="1" colspan="1">1.5</td><td rowspan="1" colspan="1">1.4</td><td rowspan="1" colspan="1">2.1</td><td rowspan="1" colspan="1">NA</td><td rowspan="1" colspan="1">NA</td><td rowspan="1" colspan="1">1.4–2.1</td><td rowspan="1" colspan="1">1.6</td></tr><tr><td rowspan="1" colspan="1">
                      <abbrev xmlns:xlink="http://www.w3.org/1999/xlink" xlink:title="length of the diastema, measured from the posterior end of the nuchal crest to the anterior end of the dorsal crest" id="ABBRID0EDXAI" xlink:type="simple">DIAS</abbrev>
                    </td><td rowspan="1" colspan="1">6.0</td><td rowspan="1" colspan="1">5.6</td><td rowspan="1" colspan="1">5.5</td><td rowspan="1" colspan="1">6.1</td><td rowspan="1" colspan="1">3.9</td><td rowspan="1" colspan="1">NA</td><td rowspan="1" colspan="1">NA</td><td rowspan="1" colspan="1">3.9–6.1</td><td rowspan="1" colspan="1">5.4</td></tr><tr><td rowspan="1" colspan="1"><abbrev xmlns:xlink="http://www.w3.org/1999/xlink" xlink:title="length of the diastema, measured from the posterior end of the nuchal crest to the anterior end of the dorsal crest" id="ABBRID0EHYAI" xlink:type="simple">DIAS</abbrev>/SVL</td><td rowspan="1" colspan="1">0.05</td><td rowspan="1" colspan="1">0.05</td><td rowspan="1" colspan="1">0.05</td><td rowspan="1" colspan="1">0.07</td><td rowspan="1" colspan="1">0.03</td><td rowspan="1" colspan="1">NA</td><td rowspan="1" colspan="1">NA</td><td rowspan="1" colspan="1">0.03–0.07</td><td rowspan="1" colspan="1">0.1</td></tr><tr><td rowspan="1" colspan="1">
                      <abbrev xmlns:xlink="http://www.w3.org/1999/xlink" xlink:title="number of scales in the vertebral crest scale diastema, counted from the posterior end of the nuchal crest to the anterior end of the dorsal crest" id="ABBRID0ELZAI" xlink:type="simple">DIASN</abbrev>
                    </td><td rowspan="1" colspan="1">10</td><td rowspan="1" colspan="1">8</td><td rowspan="1" colspan="1">9</td><td rowspan="1" colspan="1">8</td><td rowspan="1" colspan="1">6</td><td rowspan="1" colspan="1">7</td><td rowspan="1" colspan="1">9</td><td rowspan="1" colspan="1">6–10</td><td rowspan="1" colspan="1">8.1</td></tr><tr><td rowspan="1" colspan="1">FOREL</td><td rowspan="1" colspan="1">43.2</td><td rowspan="1" colspan="1">42.5</td><td rowspan="1" colspan="1">42.4</td><td rowspan="1" colspan="1">34.7</td><td rowspan="1" colspan="1">41.3</td><td rowspan="1" colspan="1">NA</td><td rowspan="1" colspan="1">NA</td><td rowspan="1" colspan="1">34.7–43.2</td><td rowspan="1" colspan="1">40.8</td></tr><tr><td rowspan="1" colspan="1">HINDL</td><td rowspan="1" colspan="1">62.1</td><td rowspan="1" colspan="1">63.9</td><td rowspan="1" colspan="1">62.5</td><td rowspan="1" colspan="1">54.1</td><td rowspan="1" colspan="1">62.9</td><td rowspan="1" colspan="1">NA</td><td rowspan="1" colspan="1">NA</td><td rowspan="1" colspan="1">54.1–63.9</td><td rowspan="1" colspan="1">61.1</td></tr><tr><td rowspan="1" colspan="1">SUPRAL</td><td rowspan="1" colspan="1">13/13</td><td rowspan="1" colspan="1">14/14</td><td rowspan="1" colspan="1">13/13</td><td rowspan="1" colspan="1">11/11</td><td rowspan="1" colspan="1">13/13</td><td rowspan="1" colspan="1">11/11</td><td rowspan="1" colspan="1">12/12</td><td rowspan="1" colspan="1">11–14</td><td rowspan="1" colspan="1">12.4/12.4</td></tr><tr><td rowspan="1" colspan="1">INFRAL</td><td rowspan="1" colspan="1">13/12</td><td rowspan="1" colspan="1">13/14</td><td rowspan="1" colspan="1">14/14</td><td rowspan="1" colspan="1">12/11</td><td rowspan="1" colspan="1">12/12</td><td rowspan="1" colspan="1">10/11</td><td rowspan="1" colspan="1">12/13</td><td rowspan="1" colspan="1">10–14</td><td rowspan="1" colspan="1">12.3/12.4</td></tr><tr><td rowspan="1" colspan="1">VENT</td><td rowspan="1" colspan="1">66</td><td rowspan="1" colspan="1">59</td><td rowspan="1" colspan="1">62</td><td rowspan="1" colspan="1">52</td><td rowspan="1" colspan="1">53</td><td rowspan="1" colspan="1">53</td><td rowspan="1" colspan="1">60</td><td rowspan="1" colspan="1">52–66</td><td rowspan="1" colspan="1">57.9</td></tr><tr><td rowspan="1" colspan="1">FI</td><td rowspan="1" colspan="1">20/21</td><td rowspan="1" colspan="1">20/19</td><td rowspan="1" colspan="1">21/20</td><td rowspan="1" colspan="1">19/19</td><td rowspan="1" colspan="1">21/20</td><td rowspan="1" colspan="1">20/20</td><td rowspan="1" colspan="1">20/21</td><td rowspan="1" colspan="1">19–21</td><td rowspan="1" colspan="1">20.1/20.0</td></tr><tr><td rowspan="1" colspan="1">TO</td><td rowspan="1" colspan="1">26/27</td><td rowspan="1" colspan="1">25/26</td><td rowspan="1" colspan="1">28/27</td><td rowspan="1" colspan="1">27/26</td><td rowspan="1" colspan="1">26/25</td><td rowspan="1" colspan="1">26/27</td><td rowspan="1" colspan="1">25/26</td><td rowspan="1" colspan="1">25–28</td><td rowspan="1" colspan="1">26.1/26.3</td></tr><tr><td rowspan="1" colspan="1">OS</td><td rowspan="1" colspan="1">6.1</td><td rowspan="1" colspan="1">7.0</td><td rowspan="1" colspan="1">6.9</td><td rowspan="1" colspan="1">4.5</td><td rowspan="1" colspan="1">6.3</td><td rowspan="1" colspan="1">NA</td><td rowspan="1" colspan="1">NA</td><td rowspan="1" colspan="1">4.5–7.0</td><td rowspan="1" colspan="1">6.2</td></tr><tr><td rowspan="1" colspan="1">OS/HL</td><td rowspan="1" colspan="1">0.20</td><td rowspan="1" colspan="1">0.21</td><td rowspan="1" colspan="1">0.23</td><td rowspan="1" colspan="1">0.16</td><td rowspan="1" colspan="1">0.19</td><td rowspan="1" colspan="1">NA</td><td rowspan="1" colspan="1">NA</td><td rowspan="1" colspan="1">0.16–0.23</td><td rowspan="1" colspan="1">0.2</td></tr><tr><td rowspan="1" colspan="1">NSSOS</td><td rowspan="1" colspan="1">5/4</td><td rowspan="1" colspan="1">5/5</td><td rowspan="1" colspan="1">4/4</td><td rowspan="1" colspan="1">5/5</td><td rowspan="1" colspan="1">5/5</td><td rowspan="1" colspan="1">5/5</td><td rowspan="1" colspan="1">4/4</td><td rowspan="1" colspan="1">4–5</td><td rowspan="1" colspan="1">4.7/4.6</td></tr><tr><td rowspan="1" colspan="1">
                      <abbrev xmlns:xlink="http://www.w3.org/1999/xlink" xlink:title="number of canthus rostralis-supraciliary scales, counted from the nasal scale to the posterior end of the ridge at the posterior margin of the orbit" id="ABBRID0EFEBI" xlink:type="simple">CS</abbrev>
                    </td><td rowspan="1" colspan="1">11/13</td><td rowspan="1" colspan="1">14/15</td><td rowspan="1" colspan="1">13/13</td><td rowspan="1" colspan="1">10/10</td><td rowspan="1" colspan="1">12/11</td><td rowspan="1" colspan="1">11/10</td><td rowspan="1" colspan="1">13/11</td><td rowspan="1" colspan="1">10–14</td><td rowspan="1" colspan="1">12.0/11.9</td></tr><tr><td rowspan="1" colspan="1">RW</td><td rowspan="1" colspan="1">3.7</td><td rowspan="1" colspan="1">4.5</td><td rowspan="1" colspan="1">3.4</td><td rowspan="1" colspan="1">3.3</td><td rowspan="1" colspan="1">3.5</td><td rowspan="1" colspan="1">NA</td><td rowspan="1" colspan="1">NA</td><td rowspan="1" colspan="1">3.3–4.5</td><td rowspan="1" colspan="1">3.7</td></tr><tr><td rowspan="1" colspan="1">RH</td><td rowspan="1" colspan="1">1.6</td><td rowspan="1" colspan="1">1.7</td><td rowspan="1" colspan="1">2.0</td><td rowspan="1" colspan="1">1.0</td><td rowspan="1" colspan="1">1.9</td><td rowspan="1" colspan="1">NA</td><td rowspan="1" colspan="1">NA</td><td rowspan="1" colspan="1">1.0–2.0</td><td rowspan="1" colspan="1">1.6</td></tr><tr><td rowspan="1" colspan="1">RS</td><td rowspan="1" colspan="1">9</td><td rowspan="1" colspan="1">9</td><td rowspan="1" colspan="1">7</td><td rowspan="1" colspan="1">7</td><td rowspan="1" colspan="1">7</td><td rowspan="1" colspan="1">6</td><td rowspan="1" colspan="1">6</td><td rowspan="1" colspan="1">6–9</td><td rowspan="1" colspan="1">7.3</td></tr><tr><td rowspan="1" colspan="1">NS</td><td rowspan="1" colspan="1">9</td><td rowspan="1" colspan="1">8</td><td rowspan="1" colspan="1">8</td><td rowspan="1" colspan="1">8</td><td rowspan="1" colspan="1">8</td><td rowspan="1" colspan="1">8</td><td rowspan="1" colspan="1">8</td><td rowspan="1" colspan="1">8–9</td><td rowspan="1" colspan="1">8.1</td></tr><tr><td rowspan="1" colspan="1">NCS</td><td rowspan="1" colspan="1">11</td><td rowspan="1" colspan="1">11</td><td rowspan="1" colspan="1">10</td><td rowspan="1" colspan="1">12</td><td rowspan="1" colspan="1">13</td><td rowspan="1" colspan="1">11</td><td rowspan="1" colspan="1">10</td><td rowspan="1" colspan="1">10–13</td><td rowspan="1" colspan="1">11.1</td></tr><tr><td rowspan="1" colspan="1">NSCSL</td><td rowspan="1" colspan="1">9</td><td rowspan="1" colspan="1">8</td><td rowspan="1" colspan="1">9</td><td rowspan="1" colspan="1">7</td><td rowspan="1" colspan="1">8</td><td rowspan="1" colspan="1">9</td><td rowspan="1" colspan="1">8</td><td rowspan="1" colspan="1">7–9</td><td rowspan="1" colspan="1">8.3</td></tr><tr><td rowspan="1" colspan="1">NR</td><td rowspan="1" colspan="1">2</td><td rowspan="1" colspan="1">2</td><td rowspan="1" colspan="1">2</td><td rowspan="1" colspan="1">2</td><td rowspan="1" colspan="1">2</td><td rowspan="1" colspan="1">2</td><td rowspan="1" colspan="1">2</td><td rowspan="1" colspan="1">2</td><td rowspan="1" colspan="1">2</td></tr><tr><td rowspan="1" colspan="1">NSSLC</td><td rowspan="1" colspan="1">13</td><td rowspan="1" colspan="1">10</td><td rowspan="1" colspan="1">13</td><td rowspan="1" colspan="1">10</td><td rowspan="1" colspan="1">9</td><td rowspan="1" colspan="1">11</td><td rowspan="1" colspan="1">12</td><td rowspan="1" colspan="1">9–13</td><td rowspan="1" colspan="1">11.1</td></tr><tr><td rowspan="1" colspan="1">MW</td><td rowspan="1" colspan="1">1.6</td><td rowspan="1" colspan="1">1.4</td><td rowspan="1" colspan="1">1.4</td><td rowspan="1" colspan="1">1.9</td><td rowspan="1" colspan="1">1.5</td><td rowspan="1" colspan="1">NA</td><td rowspan="1" colspan="1">NA</td><td rowspan="1" colspan="1">1.4–1.9</td><td rowspan="1" colspan="1">1.6</td></tr><tr><td rowspan="1" colspan="1">MH</td><td rowspan="1" colspan="1">1.2</td><td rowspan="1" colspan="1">2.0</td><td rowspan="1" colspan="1">1.3</td><td rowspan="1" colspan="1">1.4</td><td rowspan="1" colspan="1">1.7</td><td rowspan="1" colspan="1">NA</td><td rowspan="1" colspan="1">NA</td><td rowspan="1" colspan="1">1.2–2.0</td><td rowspan="1" colspan="1">1.5</td></tr><tr><td rowspan="1" colspan="1">PM</td><td rowspan="1" colspan="1">5</td><td rowspan="1" colspan="1">4</td><td rowspan="1" colspan="1">5</td><td rowspan="1" colspan="1">5</td><td rowspan="1" colspan="1">4</td><td rowspan="1" colspan="1">4</td><td rowspan="1" colspan="1">5</td><td rowspan="1" colspan="1">4–5</td><td rowspan="1" colspan="1">4.6</td></tr><tr><td rowspan="1" colspan="1">YAS</td><td rowspan="1" colspan="1">1</td><td rowspan="1" colspan="1">1</td><td rowspan="1" colspan="1">1</td><td rowspan="1" colspan="1">1</td><td rowspan="1" colspan="1">1</td><td rowspan="1" colspan="1">1</td><td rowspan="1" colspan="1">1</td><td rowspan="1" colspan="1">1</td><td rowspan="1" colspan="1">1</td></tr><tr><td rowspan="1" colspan="1">ND</td><td rowspan="1" colspan="1">1</td><td rowspan="1" colspan="1">1</td><td rowspan="1" colspan="1">1</td><td rowspan="1" colspan="1">1</td><td rowspan="1" colspan="1">1</td><td rowspan="1" colspan="1">1</td><td rowspan="1" colspan="1">1</td><td rowspan="1" colspan="1">1</td><td rowspan="1" colspan="1">1</td></tr><tr><td rowspan="1" colspan="1">LKP</td><td rowspan="1" colspan="1">1</td><td rowspan="1" colspan="1">1</td><td rowspan="1" colspan="1">1</td><td rowspan="1" colspan="1">1</td><td rowspan="1" colspan="1">1</td><td rowspan="1" colspan="1">1</td><td rowspan="1" colspan="1">1</td><td rowspan="1" colspan="1">1</td><td rowspan="1" colspan="1">1</td></tr><tr><td rowspan="1" colspan="1">
                      <abbrev xmlns:xlink="http://www.w3.org/1999/xlink" xlink:title="presence (1) or absence (0) of a black eye patch" id="ABBRID0E2SBI" xlink:type="simple">BEP</abbrev>
                    </td><td rowspan="1" colspan="1">1</td><td rowspan="1" colspan="1">1</td><td rowspan="1" colspan="1">1</td><td rowspan="1" colspan="1">1</td><td rowspan="1" colspan="1">1</td><td rowspan="1" colspan="1">1</td><td rowspan="1" colspan="1">1</td><td rowspan="1" colspan="1">1</td><td rowspan="1" colspan="1">1</td></tr><tr><td rowspan="1" colspan="1">
                      <abbrev xmlns:xlink="http://www.w3.org/1999/xlink" xlink:title="presence (1) or absence (0) of elliptical scales below the orbit" id="ABBRID0E6TBI" xlink:type="simple">ESBO</abbrev>
                    </td><td rowspan="1" colspan="1">0</td><td rowspan="1" colspan="1">0</td><td rowspan="1" colspan="1">0</td><td rowspan="1" colspan="1">0</td><td rowspan="1" colspan="1">0</td><td rowspan="1" colspan="1">0</td><td rowspan="1" colspan="1">0</td><td rowspan="1" colspan="1">0</td><td rowspan="1" colspan="1">0</td></tr><tr><td rowspan="1" colspan="1">GP</td><td rowspan="1" colspan="1">2</td><td rowspan="1" colspan="1">2</td><td rowspan="1" colspan="1">2</td><td rowspan="1" colspan="1">2</td><td rowspan="1" colspan="1">2</td><td rowspan="1" colspan="1">1</td><td rowspan="1" colspan="1">1</td><td rowspan="1" colspan="1">1–2</td><td rowspan="1" colspan="1">1.7</td></tr><tr><td rowspan="1" colspan="1">OF</td><td rowspan="1" colspan="1">1</td><td rowspan="1" colspan="1">1</td><td rowspan="1" colspan="1">1</td><td rowspan="1" colspan="1">1</td><td rowspan="1" colspan="1">1</td><td rowspan="1" colspan="1">1</td><td rowspan="1" colspan="1">1</td><td rowspan="1" colspan="1">1</td><td rowspan="1" colspan="1">1</td></tr></tbody></table></table-wrap></tp:treatment-sec><tp:treatment-sec sec-type="distribution" id="SECID0E3WBI"><title>Distribution.</title><p><italic><tp:taxon-name><tp:taxon-name-part taxon-name-part-type="genus" reg="Acanthosaura">Acanthosaura</tp:taxon-name-part> <tp:taxon-name-part taxon-name-part-type="species" reg="tongbiguanensis">tongbiguanensis</tp:taxon-name-part></tp:taxon-name></italic> sp. nov. is only recorded in Tongbiguan Nature Reserve including Yingjiang County, Longchuan County and Ruili City, the border region with northern Myanmar in western Yunnan, China, so it probably occurs in northern Myanmar.</p></tp:treatment-sec><tp:treatment-sec sec-type="natural history" id="SECID0ENXBI"><title>Natural history.</title><p>The type series of <italic><tp:taxon-name><tp:taxon-name-part taxon-name-part-type="genus" reg="Acanthosaura">Acanthosaura</tp:taxon-name-part> <tp:taxon-name-part taxon-name-part-type="species" reg="tongbiguanensis">tongbiguanensis</tp:taxon-name-part></tp:taxon-name></italic> sp. nov. was collected at night while they were asleep on small trees in a primordial forest. However, we suppose that they forage for food on the ground during the day. At the type locality we found four other species of reptiles, namely <italic><tp:taxon-name><tp:taxon-name-part taxon-name-part-type="genus" reg="Cyrtodactylus">Cyrtodactylus</tp:taxon-name-part> <tp:taxon-name-part taxon-name-part-type="species" reg="khasiensis">khasiensis</tp:taxon-name-part></tp:taxon-name></italic> (Jerdon, 1870), <italic><tp:taxon-name><tp:taxon-name-part taxon-name-part-type="genus" reg="Pseudocalotes">Pseudocalotes</tp:taxon-name-part> <tp:taxon-name-part taxon-name-part-type="species" reg="kakhienensis">kakhienensis</tp:taxon-name-part></tp:taxon-name></italic> (Anderson, 1879); <italic><tp:taxon-name><tp:taxon-name-part taxon-name-part-type="genus" reg="Pseudocalotes">P.</tp:taxon-name-part> <tp:taxon-name-part taxon-name-part-type="species" reg="microlepis">microlepis</tp:taxon-name-part></tp:taxon-name></italic> (Boulenger, 1887); <italic><tp:taxon-name><tp:taxon-name-part taxon-name-part-type="genus" reg="Trimeresurus">Trimeresurus</tp:taxon-name-part> <tp:taxon-name-part taxon-name-part-type="species" reg="yingjiangensis">yingjiangensis</tp:taxon-name-part></tp:taxon-name></italic> Chen et al., 2019; and seven species of amphibians, <italic><tp:taxon-name><tp:taxon-name-part taxon-name-part-type="genus" reg="Leptobrachella">Leptobrachella</tp:taxon-name-part> <tp:taxon-name-part taxon-name-part-type="species" reg="yingjiangensis">yingjiangensis</tp:taxon-name-part></tp:taxon-name></italic> (Yang et al., 2018); <italic><tp:taxon-name><tp:taxon-name-part taxon-name-part-type="genus" reg="Limnonectes">Limnonectes</tp:taxon-name-part> <tp:taxon-name-part taxon-name-part-type="species" reg="longchuanensis">longchuanensis</tp:taxon-name-part></tp:taxon-name></italic> Suwannapoom et al., 2016; <italic><tp:taxon-name><tp:taxon-name-part taxon-name-part-type="genus" reg="Megophrys">Megophrys</tp:taxon-name-part> <tp:taxon-name-part taxon-name-part-type="species" reg="feii">feii</tp:taxon-name-part></tp:taxon-name></italic> Yang et al., 2018; <italic><tp:taxon-name><tp:taxon-name-part taxon-name-part-type="genus" reg="Megophrys">M.</tp:taxon-name-part> <tp:taxon-name-part taxon-name-part-type="species" reg="glandulosa">glandulosa</tp:taxon-name-part></tp:taxon-name></italic> Fei et al., 1990; <italic><tp:taxon-name><tp:taxon-name-part taxon-name-part-type="genus" reg="Raorchestes">Raorchestes</tp:taxon-name-part> <tp:taxon-name-part taxon-name-part-type="species" reg="longchuanensis">longchuanensis</tp:taxon-name-part></tp:taxon-name></italic> (Yang &amp; Li, 1978); <italic><tp:taxon-name><tp:taxon-name-part taxon-name-part-type="genus" reg="Theloderma">Theloderma</tp:taxon-name-part> <tp:taxon-name-part taxon-name-part-type="species" reg="moloch">moloch</tp:taxon-name-part></tp:taxon-name></italic> (Annandale, 1912); <italic><tp:taxon-name><tp:taxon-name-part taxon-name-part-type="genus" reg="Zhangixalus">Zhangixalus</tp:taxon-name-part> <tp:taxon-name-part taxon-name-part-type="species" reg="smaragdinus">smaragdinus</tp:taxon-name-part></tp:taxon-name></italic> (Blyth, 1852).</p></tp:treatment-sec><tp:treatment-sec sec-type="comparisons" id="SECID0EL3BI"><title>Comparisons.</title><p>Table <xref ref-type="table" rid="T4">4</xref> shows a comparison of morphometric and meristic data for all currently recognized species of <italic><tp:taxon-name><tp:taxon-name-part taxon-name-part-type="genus" reg="Acanthosaura">Acanthosaura</tp:taxon-name-part></tp:taxon-name></italic> and <italic><tp:taxon-name><tp:taxon-name-part taxon-name-part-type="genus" reg="Acanthosaura">Acanthosaura</tp:taxon-name-part> <tp:taxon-name-part taxon-name-part-type="species" reg="tongbiguanensis">tongbiguanensis</tp:taxon-name-part></tp:taxon-name></italic> sp. nov. It is based mostly on the interspecific comparison tables provided by <xref ref-type="bibr" rid="B31">Pauwels et al. (2015</xref>: table 2), <xref ref-type="bibr" rid="B28">Nguyen et al. (2018</xref>: table 3) and <xref ref-type="bibr" rid="B29">Nguyen et al. (2019</xref>: table 3).</p><table-wrap id="T4" position="float" orientation="portrait"><label>Table 4.</label><caption><p>Comparisons of morphometric (in mm) and meristic data for all currently recognized species of <italic><tp:taxon-name><tp:taxon-name-part taxon-name-part-type="genus" reg="Acanthosaura">Acanthosaura</tp:taxon-name-part></tp:taxon-name></italic> and <italic><tp:taxon-name><tp:taxon-name-part taxon-name-part-type="genus" reg="Acanthosaura">Acanthosaura</tp:taxon-name-part> <tp:taxon-name-part taxon-name-part-type="species" reg="tongbiguanensis">tongbiguanensis</tp:taxon-name-part></tp:taxon-name></italic> sp. nov., “?” = data not available. <bold>(1)</bold><italic><tp:taxon-name><tp:taxon-name-part taxon-name-part-type="genus" reg="Acanthosaura">Acanthosaura</tp:taxon-name-part> <tp:taxon-name-part taxon-name-part-type="species" reg="tongbiguanensis">tongbiguanensis</tp:taxon-name-part></tp:taxon-name></italic> sp. nov.; <bold>(2)</bold><italic><tp:taxon-name><tp:taxon-name-part taxon-name-part-type="genus" reg="Acanthosaura">A.</tp:taxon-name-part> <tp:taxon-name-part taxon-name-part-type="species" reg="armata">armata</tp:taxon-name-part></tp:taxon-name></italic>; <bold>(3)</bold><italic><tp:taxon-name><tp:taxon-name-part taxon-name-part-type="genus" reg="Acanthosaura">A.</tp:taxon-name-part> <tp:taxon-name-part taxon-name-part-type="species" reg="bintangensis">bintangensis</tp:taxon-name-part></tp:taxon-name></italic>; <bold>(4)</bold><italic><tp:taxon-name><tp:taxon-name-part taxon-name-part-type="genus" reg="Acanthosaura">A.</tp:taxon-name-part> <tp:taxon-name-part taxon-name-part-type="species" reg="brachypoda">brachypoda</tp:taxon-name-part></tp:taxon-name></italic>; <bold>(5)</bold><italic><tp:taxon-name><tp:taxon-name-part taxon-name-part-type="genus" reg="Acanthosaura">A.</tp:taxon-name-part> <tp:taxon-name-part taxon-name-part-type="species" reg="capra">capra</tp:taxon-name-part></tp:taxon-name></italic>; <bold>(6)</bold><italic><tp:taxon-name><tp:taxon-name-part taxon-name-part-type="genus" reg="Acanthosaura">A.</tp:taxon-name-part> <tp:taxon-name-part taxon-name-part-type="species" reg="cardamomensis">cardamomensis</tp:taxon-name-part></tp:taxon-name></italic>; <bold>(7)</bold><italic><tp:taxon-name><tp:taxon-name-part taxon-name-part-type="genus" reg="Acanthosaura">A.</tp:taxon-name-part> <tp:taxon-name-part taxon-name-part-type="species" reg="coronata">coronata</tp:taxon-name-part></tp:taxon-name></italic>; <bold>(8)</bold><italic><tp:taxon-name><tp:taxon-name-part taxon-name-part-type="genus" reg="Acanthosaura">A.</tp:taxon-name-part> <tp:taxon-name-part taxon-name-part-type="species" reg="crucigera">crucigera</tp:taxon-name-part></tp:taxon-name></italic>; <bold>(9)</bold><italic><tp:taxon-name><tp:taxon-name-part taxon-name-part-type="genus" reg="Acanthosaura">A.</tp:taxon-name-part> <tp:taxon-name-part taxon-name-part-type="species" reg="lepidogaster">lepidogaster</tp:taxon-name-part></tp:taxon-name></italic>; <bold>(10)</bold><italic><tp:taxon-name><tp:taxon-name-part taxon-name-part-type="genus" reg="Acanthosaura">A.</tp:taxon-name-part> <tp:taxon-name-part taxon-name-part-type="species" reg="murphyi">murphyi</tp:taxon-name-part></tp:taxon-name></italic>; <bold>(11)</bold><italic><tp:taxon-name><tp:taxon-name-part taxon-name-part-type="genus" reg="Acanthosaura">A.</tp:taxon-name-part> <tp:taxon-name-part taxon-name-part-type="species" reg="nataliae">nataliae</tp:taxon-name-part></tp:taxon-name></italic>; <bold>(12)</bold><italic><tp:taxon-name><tp:taxon-name-part taxon-name-part-type="genus" reg="Acanthosaura">A.</tp:taxon-name-part> <tp:taxon-name-part taxon-name-part-type="species" reg="phongdienensis">phongdienensis</tp:taxon-name-part></tp:taxon-name></italic>; <bold>(13)</bold><italic><tp:taxon-name><tp:taxon-name-part taxon-name-part-type="genus" reg="Acanthosaura">A.</tp:taxon-name-part> <tp:taxon-name-part taxon-name-part-type="species" reg="phuketensis">phuketensis</tp:taxon-name-part></tp:taxon-name></italic>; <bold>(14)</bold><italic><tp:taxon-name><tp:taxon-name-part taxon-name-part-type="genus" reg="Acanthosaura">A.</tp:taxon-name-part> <tp:taxon-name-part taxon-name-part-type="species" reg="titiwangsaensis">titiwangsaensis</tp:taxon-name-part></tp:taxon-name></italic>.</p></caption><table id="TID0ELXDI" rules="all"><tbody><tr><th rowspan="1" colspan="1"/><th rowspan="1" colspan="1">(1)</th><th rowspan="1" colspan="1">(2)</th><th rowspan="1" colspan="1">(3)</th><th rowspan="1" colspan="1">(4)</th><th rowspan="1" colspan="1">(5)</th><th rowspan="1" colspan="1">(6)</th><th rowspan="1" colspan="1">(7)</th><th rowspan="1" colspan="1">(8)</th><th rowspan="1" colspan="1">(9)</th><th rowspan="1" colspan="1">(10)</th><th rowspan="1" colspan="1">(11)</th><th rowspan="1" colspan="1">(12)</th><th rowspan="1" colspan="1">(13)</th><th rowspan="1" colspan="1">(14)</th></tr><tr><td rowspan="1" colspan="1">SVL</td><td rowspan="1" colspan="1">93.0–115.6</td><td rowspan="1" colspan="1">72.4–138.0</td><td rowspan="1" colspan="1">83.9–142.0</td><td rowspan="1" colspan="1">117</td><td rowspan="1" colspan="1">94.0–137.9</td><td rowspan="1" colspan="1">82–149</td><td rowspan="1" colspan="1">66.0–86.1</td><td rowspan="1" colspan="1">92.2–127.0</td><td rowspan="1" colspan="1">76.5–101.1</td><td rowspan="1" colspan="1">103.7–127.3</td><td rowspan="1" colspan="1">106.7–158.0</td><td rowspan="1" colspan="1">58.5–77.4</td><td rowspan="1" colspan="1">69.2–123.5</td><td rowspan="1" colspan="1">91.8–118.4</td></tr><tr><td rowspan="1" colspan="1">TL</td><td rowspan="1" colspan="1">144.9–205.0</td><td rowspan="1" colspan="1">96.6–190</td><td rowspan="1" colspan="1">112.8–206.0</td><td rowspan="1" colspan="1">185.4</td><td rowspan="1" colspan="1">133.6–182.1</td><td rowspan="1" colspan="1">103–188</td><td rowspan="1" colspan="1">86.3–105.0</td><td rowspan="1" colspan="1">130.0–174.0</td><td rowspan="1" colspan="1">130.6–144.1</td><td rowspan="1" colspan="1">159.3–195.8</td><td rowspan="1" colspan="1">171.0–287.0</td><td rowspan="1" colspan="1">94.6–137.2</td><td rowspan="1" colspan="1">107.0–205.6</td><td rowspan="1" colspan="1">136.0–174.0</td></tr><tr><td rowspan="1" colspan="1">HL</td><td rowspan="1" colspan="1">27.5–33.2</td><td rowspan="1" colspan="1">6.6–33.7</td><td rowspan="1" colspan="1">16.9–25.4</td><td rowspan="1" colspan="1">30.3</td><td rowspan="1" colspan="1">16.3–38.9</td><td rowspan="1" colspan="1">16.3–42.4</td><td rowspan="1" colspan="1">14.4–16.3</td><td rowspan="1" colspan="1">18.7–23.6</td><td rowspan="1" colspan="1">18.9–29.7</td><td rowspan="1" colspan="1">29.1–36.8</td><td rowspan="1" colspan="1">25.2–43.6</td><td rowspan="1" colspan="1">18.6–23.8</td><td rowspan="1" colspan="1">19.7–31.4</td><td rowspan="1" colspan="1">20.0–24.3</td></tr><tr><td rowspan="1" colspan="1">HW</td><td rowspan="1" colspan="1">18.6–23.3</td><td rowspan="1" colspan="1">15.3–23.0</td><td rowspan="1" colspan="1">17.5–23.4</td><td rowspan="1" colspan="1">20.6</td><td rowspan="1" colspan="1">16.8–27.0</td><td rowspan="1" colspan="1">16.4–27.7</td><td rowspan="1" colspan="1">13.6–17.5</td><td rowspan="1" colspan="1">16.0–22.3</td><td rowspan="1" colspan="1">13.4–19.1</td><td rowspan="1" colspan="1">20.3–24.6</td><td rowspan="1" colspan="1">20.2–27.8</td><td rowspan="1" colspan="1">13.1–15.9</td><td rowspan="1" colspan="1">14.4–22.8</td><td rowspan="1" colspan="1">17.5–23.4</td></tr><tr><td rowspan="1" colspan="1">HD</td><td rowspan="1" colspan="1">13.9–17.4</td><td rowspan="1" colspan="1">12.2–18.9</td><td rowspan="1" colspan="1">15.0–19.2</td><td rowspan="1" colspan="1">17.2</td><td rowspan="1" colspan="1">14.8–24.3</td><td rowspan="1" colspan="1">12.6–21.7</td><td rowspan="1" colspan="1">11.9–16.8</td><td rowspan="1" colspan="1">15.7–22.5</td><td rowspan="1" colspan="1">12.0–12.5</td><td rowspan="1" colspan="1">18.5–20.6</td><td rowspan="1" colspan="1">16.9–24.9</td><td rowspan="1" colspan="1">10.4–13.6</td><td rowspan="1" colspan="1">10.9–18.6</td><td rowspan="1" colspan="1">15.7–20.2</td></tr><tr><td rowspan="1" colspan="1">SL</td><td rowspan="1" colspan="1">9.2–11.0</td><td rowspan="1" colspan="1">6.3–16.6</td><td rowspan="1" colspan="1">7.9–11.3</td><td rowspan="1" colspan="1">12.2</td><td rowspan="1" colspan="1">7.6–16.6</td><td rowspan="1" colspan="1">8.6–18.7</td><td rowspan="1" colspan="1">6.9–8.4</td><td rowspan="1" colspan="1">8.7–12.1</td><td rowspan="1" colspan="1">9.3–10.2</td><td rowspan="1" colspan="1">10.3–15.3</td><td rowspan="1" colspan="1">12.0–19.9</td><td rowspan="1" colspan="1">?</td><td rowspan="1" colspan="1">6.8–11.0</td><td rowspan="1" colspan="1">9.7–12.5</td></tr><tr><td rowspan="1" colspan="1">ORBIT</td><td rowspan="1" colspan="1">7.7–11.0</td><td rowspan="1" colspan="1">5.4–12.2</td><td rowspan="1" colspan="1">8.4–12.6</td><td rowspan="1" colspan="1">8.3</td><td rowspan="1" colspan="1">7.6–11.6</td><td rowspan="1" colspan="1">6.0–12.7</td><td rowspan="1" colspan="1">6.9–7.5</td><td rowspan="1" colspan="1">8.9–10.8</td><td rowspan="1" colspan="1">4.7–9.1</td><td rowspan="1" colspan="1">9.9–12.3</td><td rowspan="1" colspan="1">7.2–10.9</td><td rowspan="1" colspan="1">?</td><td rowspan="1" colspan="1">6.6–11.2</td><td rowspan="1" colspan="1">9.8–13.2</td></tr><tr><td rowspan="1" colspan="1">TD</td><td rowspan="1" colspan="1">3.2–4.2</td><td rowspan="1" colspan="1">2.4–5.2</td><td rowspan="1" colspan="1">2.5–3.0</td><td rowspan="1" colspan="1">3.6</td><td rowspan="1" colspan="1">3.4–5.2</td><td rowspan="1" colspan="1">2.5–5.8</td><td rowspan="1" colspan="1">1.7–2.8</td><td rowspan="1" colspan="1">2.5–3.9</td><td rowspan="1" colspan="1">2.2–3.0</td><td rowspan="1" colspan="1">3.2–5.2</td><td rowspan="1" colspan="1">3.9–7.0</td><td rowspan="1" colspan="1">1.78–2.81</td><td rowspan="1" colspan="1">3.5–4.7</td><td rowspan="1" colspan="1">2.7–4.0</td></tr><tr><td rowspan="1" colspan="1">TD/HD</td><td rowspan="1" colspan="1">0.21–0.24</td><td rowspan="1" colspan="1">0.19–0.28</td><td rowspan="1" colspan="1">0.16</td><td rowspan="1" colspan="1">0.21</td><td rowspan="1" colspan="1">0.21–0.23</td><td rowspan="1" colspan="1">0.20–0.27</td><td rowspan="1" colspan="1">0.14–0.17</td><td rowspan="1" colspan="1">0.14–0.21</td><td rowspan="1" colspan="1">0.18–0.24</td><td rowspan="1" colspan="1">0.17–0.28</td><td rowspan="1" colspan="1">0.23–0.28</td><td rowspan="1" colspan="1">0.17–0.22</td><td rowspan="1" colspan="1">0.22–0.33</td><td rowspan="1" colspan="1">0.17–0.20</td></tr><tr><td rowspan="1" colspan="1">TN</td><td rowspan="1" colspan="1">0</td><td rowspan="1" colspan="1">0</td><td rowspan="1" colspan="1">0</td><td rowspan="1" colspan="1">0</td><td rowspan="1" colspan="1">0</td><td rowspan="1" colspan="1">0</td><td rowspan="1" colspan="1">0</td><td rowspan="1" colspan="1">0</td><td rowspan="1" colspan="1">0–1</td><td rowspan="1" colspan="1">1</td><td rowspan="1" colspan="1">0</td><td rowspan="1" colspan="1">0</td><td rowspan="1" colspan="1">0</td><td rowspan="1" colspan="1">0</td></tr><tr><td rowspan="1" colspan="1">PS</td><td rowspan="1" colspan="1">3.6–6.3</td><td rowspan="1" colspan="1">4.9–9.9</td><td rowspan="1" colspan="1">1.9–4.2</td><td rowspan="1" colspan="1">3.2</td><td rowspan="1" colspan="1">5.2–10.2</td><td rowspan="1" colspan="1">3.2–12.7</td><td rowspan="1" colspan="1">Absent</td><td rowspan="1" colspan="1">1.9–7.8</td><td rowspan="1" colspan="1">1.5–2.5</td><td rowspan="1" colspan="1">5.6–11.8</td><td rowspan="1" colspan="1">7.7–17.8</td><td rowspan="1" colspan="1">1.18–2.07</td><td rowspan="1" colspan="1">4.6–11.8</td><td rowspan="1" colspan="1">3.3–4.4</td></tr><tr><td rowspan="1" colspan="1">PS/HL</td><td rowspan="1" colspan="1">0.13–0.19</td><td rowspan="1" colspan="1">0.22–0.56</td><td rowspan="1" colspan="1">0.07–0.19</td><td rowspan="1" colspan="1">0.11</td><td rowspan="1" colspan="1">0.36</td><td rowspan="1" colspan="1">0.14–0.45</td><td rowspan="1" colspan="1">0</td><td rowspan="1" colspan="1">0.09–0.33</td><td rowspan="1" colspan="1">0.06–0.11</td><td rowspan="1" colspan="1">0.16–0.34</td><td rowspan="1" colspan="1">0.36</td><td rowspan="1" colspan="1">0.06–0.09</td><td rowspan="1" colspan="1">0.23–0.38</td><td rowspan="1" colspan="1">0.14–0.18</td></tr><tr><td rowspan="1" colspan="1">NSL</td><td rowspan="1" colspan="1">4.0–6.7</td><td rowspan="1" colspan="1">5.5–11.2</td><td rowspan="1" colspan="1">1.3–4.7</td><td rowspan="1" colspan="1">4.7</td><td rowspan="1" colspan="1">4.2–14.7</td><td rowspan="1" colspan="1">3.8–17.4</td><td rowspan="1" colspan="1">0</td><td rowspan="1" colspan="1">3.1–8.9</td><td rowspan="1" colspan="1">2.9–3.4</td><td rowspan="1" colspan="1">7.0–14.9</td><td rowspan="1" colspan="1">8.5–23.8</td><td rowspan="1" colspan="1">1.24–4.18</td><td rowspan="1" colspan="1">4.1–12.2</td><td rowspan="1" colspan="1">2.7–4.4</td></tr><tr><td rowspan="1" colspan="1">NSL/HL</td><td rowspan="1" colspan="1">0.15–0.21</td><td rowspan="1" colspan="1">0.22–0.51</td><td rowspan="1" colspan="1">0.17–0.21</td><td rowspan="1" colspan="1">0.16</td><td rowspan="1" colspan="1">0.42–0.43</td><td rowspan="1" colspan="1">0.17–0.66</td><td rowspan="1" colspan="1">0</td><td rowspan="1" colspan="1">0.14–0.38</td><td rowspan="1" colspan="1">0.12–0.15</td><td rowspan="1" colspan="1">0.24–0.43</td><td rowspan="1" colspan="1">0.58</td><td rowspan="1" colspan="1">0.07–0.18</td><td rowspan="1" colspan="1">0.21–0.39</td><td rowspan="1" colspan="1">0.11–0.18</td></tr><tr><td rowspan="1" colspan="1">
                      <abbrev xmlns:xlink="http://www.w3.org/1999/xlink" xlink:title="maximum length of the largest spine in the dorsal crest, measured from the base to the tip" id="ABBRID0E6ZCI" xlink:type="simple">DS</abbrev>
                    </td><td rowspan="1" colspan="1">2.4–4.2</td><td rowspan="1" colspan="1">4.9–11.3</td><td rowspan="1" colspan="1">1.8–2.2</td><td rowspan="1" colspan="1">1.9</td><td rowspan="1" colspan="1">3.5–6.8</td><td rowspan="1" colspan="1">2.0–14.2</td><td rowspan="1" colspan="1">Absent</td><td rowspan="1" colspan="1">2.0–5.5</td><td rowspan="1" colspan="1">1.5–2.7</td><td rowspan="1" colspan="1">2.6–10.5</td><td rowspan="1" colspan="1">6.0–17.7</td><td rowspan="1" colspan="1">0.58–1.65</td><td rowspan="1" colspan="1">2.3–8.3</td><td rowspan="1" colspan="1">1.7–2.1</td></tr><tr><td rowspan="1" colspan="1"><abbrev xmlns:xlink="http://www.w3.org/1999/xlink" xlink:title="maximum length of the largest spine in the dorsal crest, measured from the base to the tip" id="ABBRID0ES2CI" xlink:type="simple">DS</abbrev>/HL</td><td rowspan="1" colspan="1">0.09–0.13</td><td rowspan="1" colspan="1">0.20–0.52</td><td rowspan="1" colspan="1">0.08–0.09</td><td rowspan="1" colspan="1">0.06</td><td rowspan="1" colspan="1">0.16–0.17</td><td rowspan="1" colspan="1">0.14–0.45</td><td rowspan="1" colspan="1">0</td><td rowspan="1" colspan="1">0.09–0.24</td><td rowspan="1" colspan="1">0.07–0.12</td><td rowspan="1" colspan="1">0.14–0.51</td><td rowspan="1" colspan="1">0.44</td><td rowspan="1" colspan="1">0.03–0.07</td><td rowspan="1" colspan="1">0.11–0.26</td><td rowspan="1" colspan="1">0.07–0.09</td></tr><tr><td rowspan="1" colspan="1">WNC</td><td rowspan="1" colspan="1">1.0–1.5</td><td rowspan="1" colspan="1">1.0–2.2</td><td rowspan="1" colspan="1">1.6–2.1</td><td rowspan="1" colspan="1">1.6</td><td rowspan="1" colspan="1">2.3–4.1</td><td rowspan="1" colspan="1">1.8–4.2</td><td rowspan="1" colspan="1">0</td><td rowspan="1" colspan="1">1.3–3.4</td><td rowspan="1" colspan="1">1.5</td><td rowspan="1" colspan="1">2.9–4.8</td><td rowspan="1" colspan="1">3.1–4.8</td><td rowspan="1" colspan="1">?</td><td rowspan="1" colspan="1">1.4–2.9</td><td rowspan="1" colspan="1">1.4–1.6</td></tr><tr><td rowspan="1" colspan="1">
                      <abbrev xmlns:xlink="http://www.w3.org/1999/xlink" xlink:title="length of the diastema, measured from the posterior end of the nuchal crest to the anterior end of the dorsal crest" id="ABBRID0ET5CI" xlink:type="simple">DIAS</abbrev>
                    </td><td rowspan="1" colspan="1">3.9–6.1</td><td rowspan="1" colspan="1">1.2–6.8</td><td rowspan="1" colspan="1">5.0–7.9</td><td rowspan="1" colspan="1">?</td><td rowspan="1" colspan="1">2.0–6.7</td><td rowspan="1" colspan="1">2.7–8.3</td><td rowspan="1" colspan="1">Absent</td><td rowspan="1" colspan="1">4.9–8.4</td><td rowspan="1" colspan="1">6.3</td><td rowspan="1" colspan="1">2.6–4.8</td><td rowspan="1" colspan="1">2.5</td><td rowspan="1" colspan="1">Absent</td><td rowspan="1" colspan="1">3.6–7.6</td><td rowspan="1" colspan="1">5.1–7.6</td></tr><tr><td rowspan="1" colspan="1">
                      <abbrev xmlns:xlink="http://www.w3.org/1999/xlink" xlink:title="number of scales in the vertebral crest scale diastema, counted from the posterior end of the nuchal crest to the anterior end of the dorsal crest" id="ABBRID0EGADI" xlink:type="simple">DIASN</abbrev>
                    </td><td rowspan="1" colspan="1">6–10</td><td rowspan="1" colspan="1">1–8</td><td rowspan="1" colspan="1">11–15</td><td rowspan="1" colspan="1">7</td><td rowspan="1" colspan="1">4–7</td><td rowspan="1" colspan="1">6–15</td><td rowspan="1" colspan="1">Absent</td><td rowspan="1" colspan="1">9–25</td><td rowspan="1" colspan="1">10–12</td><td rowspan="1" colspan="1">4–8</td><td rowspan="1" colspan="1">10</td><td rowspan="1" colspan="1">Absent</td><td rowspan="1" colspan="1">12–17</td><td rowspan="1" colspan="1">10–13</td></tr><tr><td rowspan="1" colspan="1"><abbrev xmlns:xlink="http://www.w3.org/1999/xlink" xlink:title="length of the diastema, measured from the posterior end of the nuchal crest to the anterior end of the dorsal crest" id="ABBRID0EZBDI" xlink:type="simple">DIAS</abbrev>/SVL</td><td rowspan="1" colspan="1">0.03–0.07</td><td rowspan="1" colspan="1">0.01–0.06</td><td rowspan="1" colspan="1">0.04–0.07</td><td rowspan="1" colspan="1">?</td><td rowspan="1" colspan="1">0.05</td><td rowspan="1" colspan="1">0.03–0.07</td><td rowspan="1" colspan="1">Absent</td><td rowspan="1" colspan="1">0.04–0.08</td><td rowspan="1" colspan="1">0.08</td><td rowspan="1" colspan="1">0.02–0.04</td><td rowspan="1" colspan="1">0.04</td><td rowspan="1" colspan="1">Absent</td><td rowspan="1" colspan="1">0.05–0.08</td><td rowspan="1" colspan="1">0.05–0.07</td></tr><tr><td rowspan="1" colspan="1">FOREL</td><td rowspan="1" colspan="1">34.7–43.2</td><td rowspan="1" colspan="1">33.7–48.9</td><td rowspan="1" colspan="1">33.9–61.5</td><td rowspan="1" colspan="1">?</td><td rowspan="1" colspan="1">54.2–83.8</td><td rowspan="1" colspan="1">31.7–56.8</td><td rowspan="1" colspan="1">30.2–35.3</td><td rowspan="1" colspan="1">35.6–49.8</td><td rowspan="1" colspan="1">33.0–37.1</td><td rowspan="1" colspan="1">49.8–56.6</td><td rowspan="1" colspan="1">60.0–85.0</td><td rowspan="1" colspan="1">?</td><td rowspan="1" colspan="1">22.3–42.9</td><td rowspan="1" colspan="1">38.0–51.7</td></tr><tr><td rowspan="1" colspan="1">HINDL</td><td rowspan="1" colspan="1">54.1–63.9</td><td rowspan="1" colspan="1">39.0–69.6</td><td rowspan="1" colspan="1">43.3–68.6</td><td rowspan="1" colspan="1">?</td><td rowspan="1" colspan="1">78.5–107.2</td><td rowspan="1" colspan="1">42.0–77.1</td><td rowspan="1" colspan="1">38.4–47.8</td><td rowspan="1" colspan="1">48.8–65.0</td><td rowspan="1" colspan="1">49.4–50.4</td><td rowspan="1" colspan="1">60.4–68.4</td><td rowspan="1" colspan="1">85.0–129.7</td><td rowspan="1" colspan="1">?</td><td rowspan="1" colspan="1">38.2–60.6</td><td rowspan="1" colspan="1">48.5–65.6</td></tr><tr><td rowspan="1" colspan="1">SUPRAL</td><td rowspan="1" colspan="1">11–14</td><td rowspan="1" colspan="1">10–14</td><td rowspan="1" colspan="1">12</td><td rowspan="1" colspan="1">12–13</td><td rowspan="1" colspan="1">10</td><td rowspan="1" colspan="1">11–15</td><td rowspan="1" colspan="1">12–13</td><td rowspan="1" colspan="1">10–13</td><td rowspan="1" colspan="1">10–13</td><td rowspan="1" colspan="1">12–14</td><td rowspan="1" colspan="1">11</td><td rowspan="1" colspan="1">9–12</td><td rowspan="1" colspan="1">10–12</td><td rowspan="1" colspan="1">12–13</td></tr><tr><td rowspan="1" colspan="1">INFRAL</td><td rowspan="1" colspan="1">10–14</td><td rowspan="1" colspan="1">12–15</td><td rowspan="1" colspan="1">11–12</td><td rowspan="1" colspan="1">11</td><td rowspan="1" colspan="1">12–13</td><td rowspan="1" colspan="1">10–14</td><td rowspan="1" colspan="1">11–13</td><td rowspan="1" colspan="1">10–12</td><td rowspan="1" colspan="1">9–13</td><td rowspan="1" colspan="1">12–14</td><td rowspan="1" colspan="1">11–12</td><td rowspan="1" colspan="1">10–11</td><td rowspan="1" colspan="1">10–12</td><td rowspan="1" colspan="1">11–12</td></tr><tr><td rowspan="1" colspan="1">VENT</td><td rowspan="1" colspan="1">52–66</td><td rowspan="1" colspan="1">51–68</td><td rowspan="1" colspan="1">51–55</td><td rowspan="1" colspan="1">63</td><td rowspan="1" colspan="1">55–66</td><td rowspan="1" colspan="1">50–65</td><td rowspan="1" colspan="1">53–58</td><td rowspan="1" colspan="1">55–63</td><td rowspan="1" colspan="1">55–61</td><td rowspan="1" colspan="1">55–65</td><td rowspan="1" colspan="1">64–71</td><td rowspan="1" colspan="1">?</td><td rowspan="1" colspan="1">57–67</td><td rowspan="1" colspan="1">47–57</td></tr><tr><td rowspan="1" colspan="1">FI</td><td rowspan="1" colspan="1">19–21</td><td rowspan="1" colspan="1">13–17</td><td rowspan="1" colspan="1">23</td><td rowspan="1" colspan="1">18</td><td rowspan="1" colspan="1">16–17</td><td rowspan="1" colspan="1">15–20</td><td rowspan="1" colspan="1">13–14</td><td rowspan="1" colspan="1">16–18</td><td rowspan="1" colspan="1">17–19</td><td rowspan="1" colspan="1">15–18</td><td rowspan="1" colspan="1">16–21</td><td rowspan="1" colspan="1">14–17</td><td rowspan="1" colspan="1">15–17</td><td rowspan="1" colspan="1">20–21</td></tr><tr><td rowspan="1" colspan="1">TO</td><td rowspan="1" colspan="1">25–28</td><td rowspan="1" colspan="1">19–26</td><td rowspan="1" colspan="1">26–28</td><td rowspan="1" colspan="1">24</td><td rowspan="1" colspan="1">22–24</td><td rowspan="1" colspan="1">20–25</td><td rowspan="1" colspan="1">17–19</td><td rowspan="1" colspan="1">21–26</td><td rowspan="1" colspan="1">22–23</td><td rowspan="1" colspan="1">21–23</td><td rowspan="1" colspan="1">20–27</td><td rowspan="1" colspan="1">19–23</td><td rowspan="1" colspan="1">21–24</td><td rowspan="1" colspan="1">23–27</td></tr><tr><td rowspan="1" colspan="1">TL/SVL</td><td rowspan="1" colspan="1">1.56–1.85</td><td rowspan="1" colspan="1">1.2–1.6</td><td rowspan="1" colspan="1">1.3–1.4</td><td rowspan="1" colspan="1">1.58</td><td rowspan="1" colspan="1">1.2–1.5</td><td rowspan="1" colspan="1">1.2–1.6</td><td rowspan="1" colspan="1">0.6–1.0</td><td rowspan="1" colspan="1">1.1–1.8</td><td rowspan="1" colspan="1">1.6–1.9</td><td rowspan="1" colspan="1">1.48–1.54</td><td rowspan="1" colspan="1">1.2–1.5</td><td rowspan="1" colspan="1">1.5–1.9</td><td rowspan="1" colspan="1">1.4–1.7</td><td rowspan="1" colspan="1">1.1–1.5</td></tr><tr><td rowspan="1" colspan="1">OS</td><td rowspan="1" colspan="1">4.5–7.0</td><td rowspan="1" colspan="1">4.0–9.4</td><td rowspan="1" colspan="1">1.2–2.6</td><td rowspan="1" colspan="1">1.0</td><td rowspan="1" colspan="1">Absent</td><td rowspan="1" colspan="1">4.1–13.3</td><td rowspan="1" colspan="1">0</td><td rowspan="1" colspan="1">2.5–4.9</td><td rowspan="1" colspan="1">3.2–3.4</td><td rowspan="1" colspan="1">Absent</td><td rowspan="1" colspan="1">Absent</td><td rowspan="1" colspan="1">?</td><td rowspan="1" colspan="1">2.6–9.5</td><td rowspan="1" colspan="1">1.8–2.3</td></tr><tr><td rowspan="1" colspan="1">OS/HL</td><td rowspan="1" colspan="1">0.16–0.23</td><td rowspan="1" colspan="1">0.16–0.38</td><td rowspan="1" colspan="1">0.10–0.11</td><td rowspan="1" colspan="1">0.03</td><td rowspan="1" colspan="1">0</td><td rowspan="1" colspan="1">0.24–0.56</td><td rowspan="1" colspan="1">0</td><td rowspan="1" colspan="1">0.11–0.50</td><td rowspan="1" colspan="1">0.14–0.15</td><td rowspan="1" colspan="1">0</td><td rowspan="1" colspan="1">0</td><td rowspan="1" colspan="1">?</td><td rowspan="1" colspan="1">0.13–0.30</td><td rowspan="1" colspan="1">0.09–0.10</td></tr><tr><td rowspan="1" colspan="1">NSSOS</td><td rowspan="1" colspan="1">4–5</td><td rowspan="1" colspan="1">4–6</td><td rowspan="1" colspan="1">6–7</td><td rowspan="1" colspan="1">?</td><td rowspan="1" colspan="1">Absent</td><td rowspan="1" colspan="1">4–6</td><td rowspan="1" colspan="1">4–5</td><td rowspan="1" colspan="1">4–6</td><td rowspan="1" colspan="1">5</td><td rowspan="1" colspan="1">Absent</td><td rowspan="1" colspan="1">Absent</td><td rowspan="1" colspan="1">?</td><td rowspan="1" colspan="1">4–5</td><td rowspan="1" colspan="1">4–5</td></tr><tr><td rowspan="1" colspan="1">
                      <abbrev xmlns:xlink="http://www.w3.org/1999/xlink" xlink:title="number of canthus rostralis-supraciliary scales, counted from the nasal scale to the posterior end of the ridge at the posterior margin of the orbit" id="ABBRID0EGTDI" xlink:type="simple">CS</abbrev>
                    </td><td rowspan="1" colspan="1">10–14</td><td rowspan="1" colspan="1">11–15</td><td rowspan="1" colspan="1">14–15</td><td rowspan="1" colspan="1">?</td><td rowspan="1" colspan="1">12–14</td><td rowspan="1" colspan="1">11–16</td><td rowspan="1" colspan="1">12–15</td><td rowspan="1" colspan="1">12–15</td><td rowspan="1" colspan="1">10–12</td><td rowspan="1" colspan="1">12–14</td><td rowspan="1" colspan="1">13</td><td rowspan="1" colspan="1">9–13</td><td rowspan="1" colspan="1">10–14</td><td rowspan="1" colspan="1">14–15</td></tr><tr><td rowspan="1" colspan="1">RW</td><td rowspan="1" colspan="1">3.3–4.5</td><td rowspan="1" colspan="1">1.8–4.5</td><td rowspan="1" colspan="1">3.6–5.3</td><td rowspan="1" colspan="1">3.5</td><td rowspan="1" colspan="1">4.2–4.6</td><td rowspan="1" colspan="1">1.7–4.7</td><td rowspan="1" colspan="1">0.8–0.9</td><td rowspan="1" colspan="1">2.7–4.0</td><td rowspan="1" colspan="1">2.8–3.0</td><td rowspan="1" colspan="1">3.3–5.1</td><td rowspan="1" colspan="1">6.1</td><td rowspan="1" colspan="1">2.07–2.65</td><td rowspan="1" colspan="1">2.3–3.8</td><td rowspan="1" colspan="1">3.6–5.2</td></tr><tr><td rowspan="1" colspan="1">RH</td><td rowspan="1" colspan="1">1.0–2.0</td><td rowspan="1" colspan="1">0.9–1.8</td><td rowspan="1" colspan="1">1.7–2.0</td><td rowspan="1" colspan="1">2.3</td><td rowspan="1" colspan="1">1.8–2.3</td><td rowspan="1" colspan="1">1.1–2.2</td><td rowspan="1" colspan="1">0.5–0.8</td><td rowspan="1" colspan="1">1.3–2.0</td><td rowspan="1" colspan="1">1.4–1.5</td><td rowspan="1" colspan="1">1.2–2.0</td><td rowspan="1" colspan="1">2.6</td><td rowspan="1" colspan="1">1.00–1.32</td><td rowspan="1" colspan="1">1.1–1.7</td><td rowspan="1" colspan="1">1.4–1.8</td></tr><tr><td rowspan="1" colspan="1">RS</td><td rowspan="1" colspan="1">6–9</td><td rowspan="1" colspan="1">5–9</td><td rowspan="1" colspan="1">7–9</td><td rowspan="1" colspan="1">7</td><td rowspan="1" colspan="1">7–8</td><td rowspan="1" colspan="1">5–9</td><td rowspan="1" colspan="1">5</td><td rowspan="1" colspan="1">7–9</td><td rowspan="1" colspan="1">5–9</td><td rowspan="1" colspan="1">8–9</td><td rowspan="1" colspan="1">6</td><td rowspan="1" colspan="1">?</td><td rowspan="1" colspan="1">5–8</td><td rowspan="1" colspan="1">9</td></tr><tr><td rowspan="1" colspan="1">NS</td><td rowspan="1" colspan="1">8–9</td><td rowspan="1" colspan="1">7–10</td><td rowspan="1" colspan="1">8</td><td rowspan="1" colspan="1">9</td><td rowspan="1" colspan="1">9</td><td rowspan="1" colspan="1">7–10</td><td rowspan="1" colspan="1">7–9</td><td rowspan="1" colspan="1">7–9</td><td rowspan="1" colspan="1">7–8</td><td rowspan="1" colspan="1">7–8</td><td rowspan="1" colspan="1">8</td><td rowspan="1" colspan="1">?</td><td rowspan="1" colspan="1">7–8</td><td rowspan="1" colspan="1">8</td></tr><tr><td rowspan="1" colspan="1">NCS</td><td rowspan="1" colspan="1">10–13</td><td rowspan="1" colspan="1">10–17</td><td rowspan="1" colspan="1">10–11</td><td rowspan="1" colspan="1">?</td><td rowspan="1" colspan="1">9</td><td rowspan="1" colspan="1">9–17</td><td rowspan="1" colspan="1">8–11</td><td rowspan="1" colspan="1">9–12</td><td rowspan="1" colspan="1">7–10</td><td rowspan="1" colspan="1">13–16</td><td rowspan="1" colspan="1">14</td><td rowspan="1" colspan="1">?</td><td rowspan="1" colspan="1">12–13</td><td rowspan="1" colspan="1">11–12</td></tr><tr><td rowspan="1" colspan="1">NSCSL</td><td rowspan="1" colspan="1">7–9</td><td rowspan="1" colspan="1">6–14</td><td rowspan="1" colspan="1">7–8</td><td rowspan="1" colspan="1">?</td><td rowspan="1" colspan="1">7–8</td><td rowspan="1" colspan="1">7–12</td><td rowspan="1" colspan="1">5–6</td><td rowspan="1" colspan="1">7–11</td><td rowspan="1" colspan="1">8</td><td rowspan="1" colspan="1">7–10</td><td rowspan="1" colspan="1">8</td><td rowspan="1" colspan="1">?</td><td rowspan="1" colspan="1">8–10</td><td rowspan="1" colspan="1">9–11</td></tr><tr><td rowspan="1" colspan="1">NR</td><td rowspan="1" colspan="1">2</td><td rowspan="1" colspan="1">1–2</td><td rowspan="1" colspan="1">1</td><td rowspan="1" colspan="1">?</td><td rowspan="1" colspan="1">1–2</td><td rowspan="1" colspan="1">1–2</td><td rowspan="1" colspan="1">3–4</td><td rowspan="1" colspan="1">1–2</td><td rowspan="1" colspan="1">1–2</td><td rowspan="1" colspan="1">3–4</td><td rowspan="1" colspan="1">1</td><td rowspan="1" colspan="1">?</td><td rowspan="1" colspan="1">1–2</td><td rowspan="1" colspan="1">1–2</td></tr><tr><td rowspan="1" colspan="1">NSSLC</td><td rowspan="1" colspan="1">9–13</td><td rowspan="1" colspan="1">10–22</td><td rowspan="1" colspan="1">9–12</td><td rowspan="1" colspan="1">?</td><td rowspan="1" colspan="1">9–11</td><td rowspan="1" colspan="1">10–19</td><td rowspan="1" colspan="1">6–11</td><td rowspan="1" colspan="1">10–14</td><td rowspan="1" colspan="1">10</td><td rowspan="1" colspan="1">?</td><td rowspan="1" colspan="1">16</td><td rowspan="1" colspan="1">?</td><td rowspan="1" colspan="1">11–14</td><td rowspan="1" colspan="1">11–14</td></tr><tr><td rowspan="1" colspan="1">MW</td><td rowspan="1" colspan="1">1.4–1.9</td><td rowspan="1" colspan="1">0.9–2.0</td><td rowspan="1" colspan="1">1.3–1.8</td><td rowspan="1" colspan="1">2.9</td><td rowspan="1" colspan="1">1.9–2.2</td><td rowspan="1" colspan="1">0.2–2.1</td><td rowspan="1" colspan="1">0.6–1.5</td><td rowspan="1" colspan="1">1.0–1.5</td><td rowspan="1" colspan="1">1.2–1.3</td><td rowspan="1" colspan="1">1.7–2.2</td><td rowspan="1" colspan="1">2.9</td><td rowspan="1" colspan="1">0.87–1.52</td><td rowspan="1" colspan="1">0.5–1.4</td><td rowspan="1" colspan="1">1.4–2.0</td></tr><tr><td rowspan="1" colspan="1">MH</td><td rowspan="1" colspan="1">1.2–2.0</td><td rowspan="1" colspan="1">0.8–2.2</td><td rowspan="1" colspan="1">1.4–2.1</td><td rowspan="1" colspan="1">2.1</td><td rowspan="1" colspan="1">1.7–2.2</td><td rowspan="1" colspan="1">0.9–2.0</td><td rowspan="1" colspan="1">1.3–1.6</td><td rowspan="1" colspan="1">1.1–1.7</td><td rowspan="1" colspan="1">1.2–1.3</td><td rowspan="1" colspan="1">1.4–2.0</td><td rowspan="1" colspan="1">2.0</td><td rowspan="1" colspan="1">1.04–1.60</td><td rowspan="1" colspan="1">0.6–1.6</td><td rowspan="1" colspan="1">1.4–2.4</td></tr><tr><td rowspan="1" colspan="1">PM</td><td rowspan="1" colspan="1">4–5</td><td rowspan="1" colspan="1">3–6</td><td rowspan="1" colspan="1">4–5</td><td rowspan="1" colspan="1">4</td><td rowspan="1" colspan="1">4</td><td rowspan="1" colspan="1">4–5</td><td rowspan="1" colspan="1">4–5</td><td rowspan="1" colspan="1">4</td><td rowspan="1" colspan="1">5</td><td rowspan="1" colspan="1">?</td><td rowspan="1" colspan="1">4</td><td rowspan="1" colspan="1">?</td><td rowspan="1" colspan="1">4</td><td rowspan="1" colspan="1">5</td></tr><tr><td rowspan="1" colspan="1">YAS</td><td rowspan="1" colspan="1">1</td><td rowspan="1" colspan="1">0–1</td><td rowspan="1" colspan="1">1</td><td rowspan="1" colspan="1">1</td><td rowspan="1" colspan="1">1</td><td rowspan="1" colspan="1">0–1</td><td rowspan="1" colspan="1">0–1</td><td rowspan="1" colspan="1">1</td><td rowspan="1" colspan="1">1</td><td rowspan="1" colspan="1">0–1</td><td rowspan="1" colspan="1">1</td><td rowspan="1" colspan="1">?</td><td rowspan="1" colspan="1">0–1</td><td rowspan="1" colspan="1">1</td></tr><tr><td rowspan="1" colspan="1">ND</td><td rowspan="1" colspan="1">1</td><td rowspan="1" colspan="1">0–1</td><td rowspan="1" colspan="1">1</td><td rowspan="1" colspan="1">1</td><td rowspan="1" colspan="1">1</td><td rowspan="1" colspan="1">1</td><td rowspan="1" colspan="1">0</td><td rowspan="1" colspan="1">1</td><td rowspan="1" colspan="1">1</td><td rowspan="1" colspan="1">?</td><td rowspan="1" colspan="1">0</td><td rowspan="1" colspan="1">1</td><td rowspan="1" colspan="1">1</td><td rowspan="1" colspan="1">1</td></tr><tr><td rowspan="1" colspan="1">LKP</td><td rowspan="1" colspan="1">1</td><td rowspan="1" colspan="1">1</td><td rowspan="1" colspan="1">0</td><td rowspan="1" colspan="1">1</td><td rowspan="1" colspan="1">1</td><td rowspan="1" colspan="1">1</td><td rowspan="1" colspan="1">1</td><td rowspan="1" colspan="1">1</td><td rowspan="1" colspan="1">1</td><td rowspan="1" colspan="1">?</td><td rowspan="1" colspan="1">0</td><td rowspan="1" colspan="1">1</td><td rowspan="1" colspan="1">1</td><td rowspan="1" colspan="1">0</td></tr><tr><td rowspan="1" colspan="1">
                      <abbrev xmlns:xlink="http://www.w3.org/1999/xlink" xlink:title="presence (1) or absence (0) of a black eye patch" id="ABBRID0E5IAK" xlink:type="simple">BEP</abbrev>
                    </td><td rowspan="1" colspan="1">1</td><td rowspan="1" colspan="1">0</td><td rowspan="1" colspan="1">1</td><td rowspan="1" colspan="1">1</td><td rowspan="1" colspan="1">1</td><td rowspan="1" colspan="1">1</td><td rowspan="1" colspan="1">0</td><td rowspan="1" colspan="1">1</td><td rowspan="1" colspan="1">0–1</td><td rowspan="1" colspan="1">0–1</td><td rowspan="1" colspan="1">1</td><td rowspan="1" colspan="1">?</td><td rowspan="1" colspan="1">1</td><td rowspan="1" colspan="1">1</td></tr><tr><td rowspan="1" colspan="1">
                      <abbrev xmlns:xlink="http://www.w3.org/1999/xlink" xlink:title="presence (1) or absence (0) of elliptical scales below the orbit" id="ABBRID0ERKAK" xlink:type="simple">ESBO</abbrev>
                    </td><td rowspan="1" colspan="1">0</td><td rowspan="1" colspan="1">0</td><td rowspan="1" colspan="1">1</td><td rowspan="1" colspan="1">0</td><td rowspan="1" colspan="1">0</td><td rowspan="1" colspan="1">0</td><td rowspan="1" colspan="1">0</td><td rowspan="1" colspan="1">0</td><td rowspan="1" colspan="1">0</td><td rowspan="1" colspan="1">?</td><td rowspan="1" colspan="1">0</td><td rowspan="1" colspan="1">?</td><td rowspan="1" colspan="1">0</td><td rowspan="1" colspan="1">0</td></tr><tr><td rowspan="1" colspan="1">GP</td><td rowspan="1" colspan="1">1–2</td><td rowspan="1" colspan="1">1</td><td rowspan="1" colspan="1">3–4</td><td rowspan="1" colspan="1">0</td><td rowspan="1" colspan="1">3–4</td><td rowspan="1" colspan="1">1–4</td><td rowspan="1" colspan="1">0</td><td rowspan="1" colspan="1">1–2</td><td rowspan="1" colspan="1">0–1</td><td rowspan="1" colspan="1">4</td><td rowspan="1" colspan="1">4</td><td rowspan="1" colspan="1">?</td><td rowspan="1" colspan="1">0–2</td><td rowspan="1" colspan="1">2–4</td></tr><tr><td rowspan="1" colspan="1">OF</td><td rowspan="1" colspan="1">1</td><td rowspan="1" colspan="1">1</td><td rowspan="1" colspan="1">1</td><td rowspan="1" colspan="1">1</td><td rowspan="1" colspan="1">1</td><td rowspan="1" colspan="1">1</td><td rowspan="1" colspan="1">1</td><td rowspan="1" colspan="1">1</td><td rowspan="1" colspan="1">1</td><td rowspan="1" colspan="1">?</td><td rowspan="1" colspan="1">1</td><td rowspan="1" colspan="1">1</td><td rowspan="1" colspan="1">1</td><td rowspan="1" colspan="1">1</td></tr></tbody></table></table-wrap><p><italic><tp:taxon-name><tp:taxon-name-part taxon-name-part-type="genus" reg="Acanthosaura">Acanthosaura</tp:taxon-name-part> <tp:taxon-name-part taxon-name-part-type="species" reg="tongbiguanensis">tongbiguanensis</tp:taxon-name-part></tp:taxon-name></italic> sp. nov. can be distinguished from <italic><tp:taxon-name><tp:taxon-name-part taxon-name-part-type="genus" reg="Acanthosaura">A.</tp:taxon-name-part> <tp:taxon-name-part taxon-name-part-type="species" reg="armata">armata</tp:taxon-name-part></tp:taxon-name></italic> by having more subdigital lamellae on the fourth finger (19–21 vs. 13–17) and the fourth toe (25–28 vs. 19–26), shorter postorbital spines (3.6–6.3 vs. 4.9–9.9 mm, PS/HL 0.13–0.19 vs. 0.22–0.56) and shorter occipital spines (4.5–7.0 vs. 4.0–9.4 mm, OS/HL 0.16–0.23 vs. 0.16–0.38), much shorter nuchal crest spines (4.0–6.7 vs. 5.5–11.2 mm, NSL/HL 0.15–0.21 vs. 0.22–0.51) and much shorter dorsal crest spines (2.4–4.2 vs. 4.9–11.3 mm, <abbrev xmlns:xlink="http://www.w3.org/1999/xlink" xlink:title="maximum length of the largest spine in the dorsal crest, measured from the base to the tip" id="ABBRID0ETPAK" xlink:type="simple">DS</abbrev>/HL 0.09–0.13 vs. 0.20–0.52), a higher number of scales in the diastema between the nuchal and the dorsal crests (6–10 vs. 1–8), a relatively longer tail (TL/SVL 1.56–1.85 vs. 1.2–1.6). <italic><tp:taxon-name><tp:taxon-name-part taxon-name-part-type="genus" reg="Acanthosaura">Acanthosaura</tp:taxon-name-part> <tp:taxon-name-part taxon-name-part-type="species" reg="tongbiguanensis">tongbiguanensis</tp:taxon-name-part></tp:taxon-name></italic> sp. nov. has a black eye patch (vs. absent) and an obvious black nuchal collar (vs. not obvious or absent); <italic><tp:taxon-name><tp:taxon-name-part taxon-name-part-type="genus" reg="Acanthosaura">Acanthosaura</tp:taxon-name-part> <tp:taxon-name-part taxon-name-part-type="species" reg="tongbiguanensis">tongbiguanensis</tp:taxon-name-part></tp:taxon-name></italic> sp. nov. has fewer or no spots on the dorsal surface of the body, whereas <italic><tp:taxon-name><tp:taxon-name-part taxon-name-part-type="genus" reg="Acanthosaura">A.</tp:taxon-name-part> <tp:taxon-name-part taxon-name-part-type="species" reg="armata">armata</tp:taxon-name-part></tp:taxon-name></italic> has more spots on the dorsal surface of the body.</p><p>The new species can be distinguished from <italic><tp:taxon-name><tp:taxon-name-part taxon-name-part-type="genus" reg="Acanthosaura">Acanthosaura</tp:taxon-name-part> <tp:taxon-name-part taxon-name-part-type="species" reg="bintangensis">bintangensis</tp:taxon-name-part></tp:taxon-name></italic> by having a larger tympanum (3.2–4.2 vs. 2.5–3.0 mm, TD/HD 0.21–0.24 vs. 0.16), longer head (27.5–33.2 vs. 16.9–25.4 mm), longer postorbital spines (6.3 vs. 4.2 mm), higher maximal length of spines in the nuchal crest (6.7 vs. 4.7), longer spines in the dorsal crest (2.4–4.2 vs. 1.8–2.2 mm, <abbrev xmlns:xlink="http://www.w3.org/1999/xlink" xlink:title="maximum length of the largest spine in the dorsal crest, measured from the base to the tip" id="ABBRID0EFRAK" xlink:type="simple">DS</abbrev>/HL 0.09–0.13 vs. 0.08–0.09), less subdigital lamellae on the fourth finger (19–21 vs. 23), much longer occipital spines (4.5–7.0 vs. 1.2–2.6 mm, OS/HL 0.16–0.23 vs. 0.10–0.11), less scales surrounding the occipital spine (4–5 vs. 6–7), lower number of scales in the diastema between the nuchal and the dorsal crests (6–10 vs. 11–15), presence of a light knee patch (vs. absence), less developed gular pouch (1–2 vs. 3–4), absence of an enlarged row of keeled scales below orbit (vs. presence), absence of large yellow spots edged in blackish-brown arranged on body and base of tail (vs. presence); the black eye patch in <italic><tp:taxon-name><tp:taxon-name-part taxon-name-part-type="genus" reg="Acanthosaura">Acanthosaura</tp:taxon-name-part> <tp:taxon-name-part taxon-name-part-type="species" reg="tongbiguanensis">tongbiguanensis</tp:taxon-name-part></tp:taxon-name></italic> sp. nov. extends backward and downward beyond the posterior end of the tympanum while it never extends onto the head side in <italic><tp:taxon-name><tp:taxon-name-part taxon-name-part-type="genus" reg="Acanthosaura">A.</tp:taxon-name-part> <tp:taxon-name-part taxon-name-part-type="species" reg="bintangensis">bintangensis</tp:taxon-name-part></tp:taxon-name></italic> (<xref ref-type="bibr" rid="B42">Wood et al. 2009</xref>).</p><p>From <italic><tp:taxon-name><tp:taxon-name-part taxon-name-part-type="genus" reg="Acanthosaura">Acanthosaura</tp:taxon-name-part> <tp:taxon-name-part taxon-name-part-type="species" reg="brachypoda">brachypoda</tp:taxon-name-part></tp:taxon-name></italic>, <italic><tp:taxon-name><tp:taxon-name-part taxon-name-part-type="genus" reg="Acanthosaura">Acanthosaura</tp:taxon-name-part> <tp:taxon-name-part taxon-name-part-type="species" reg="tongbiguanensis">tongbiguanensis</tp:taxon-name-part></tp:taxon-name></italic> sp. nov. can be differentiated by having more subdigital lamellae on the fourth finger (19–21 vs. 18) and the fourth toe (25–28 vs. 24), longer postorbital spines (3.6–6.3 vs. 3.2 mm, PS/HL 0.13–0.19 vs. 0.11) and longer occipital spines (4.5–7.0 vs. 1.0 mm, OS/HL 0.16–0.23 vs. 0.03), much longer spines in the dorsal crest (2.4–4.2 vs. 1.9 mm, <abbrev xmlns:xlink="http://www.w3.org/1999/xlink" xlink:title="maximum length of the largest spine in the dorsal crest, measured from the base to the tip" id="ABBRID0E2SAK" xlink:type="simple">DS</abbrev>/HL 0.09–0.13 vs. 0.06), the presence of gular pouch (vs. absence). <italic><tp:taxon-name><tp:taxon-name-part taxon-name-part-type="genus" reg="Acanthosaura">Acanthosaura</tp:taxon-name-part> <tp:taxon-name-part taxon-name-part-type="species" reg="tongbiguanensis">tongbiguanensis</tp:taxon-name-part></tp:taxon-name></italic> sp. nov. does not have pairs of transverse creamy spots along both sides of spine forming a symmetrical pattern present as in <italic><tp:taxon-name><tp:taxon-name-part taxon-name-part-type="genus" reg="Acanthosaura">A.</tp:taxon-name-part> <tp:taxon-name-part taxon-name-part-type="species" reg="brachypoda">brachypoda</tp:taxon-name-part></tp:taxon-name></italic>.</p><p><italic><tp:taxon-name><tp:taxon-name-part taxon-name-part-type="genus" reg="Acanthosaura">Acanthosaura</tp:taxon-name-part> <tp:taxon-name-part taxon-name-part-type="species" reg="tongbiguanensis">tongbiguanensis</tp:taxon-name-part></tp:taxon-name></italic> sp. nov. can be distinguished from <italic><tp:taxon-name><tp:taxon-name-part taxon-name-part-type="genus" reg="Acanthosaura">A.</tp:taxon-name-part> <tp:taxon-name-part taxon-name-part-type="species" reg="capra">capra</tp:taxon-name-part></tp:taxon-name></italic> based on its smaller body size (93.0–115.6 vs. 94.0–137.9 mm) but longer tail (144.9–205.0 vs. 133.6–182.1 mm, TL/SVL 1.56–1.85 vs. 1.2–1.5), a higher number of subdigital lamellae on the fourth finger (19–21 vs. 16–17) and the fourth toe (25–28 vs. 22–24), lower maximal length of forelimb (43.2 vs. 83.8 mm) and hindlimb (63.9 vs. 107.2 mm), shorter postorbital spines (3.6–6.3 vs. 5.2–10.2 mm, PS/HL 0.13–0.19 vs. 0.36), nuchal crest spines (4.0–6.7 vs. 4.2–14.7 mm, NSL/HL 0.15–0.21 vs. 0.42–0.43) and dorsal crest spines (2.4–4.2 vs. 3.5–6.8 mm, <abbrev xmlns:xlink="http://www.w3.org/1999/xlink" xlink:title="maximum length of the largest spine in the dorsal crest, measured from the base to the tip" id="ABBRID0ENUAK" xlink:type="simple">DS</abbrev>/HL 0.09–0.13 vs. 0.16–0.17),lower width of the nuchal crest spines (1.0–1.5 vs. 2.3–4.1 mm), higher number of scales in the diastema between nuchal and dorsal crests (6–10 vs. 4–7), presence of occipital spines (vs. absence), a smaller gular pouch (1–2 vs. 3–4); the black eye patch in <italic><tp:taxon-name><tp:taxon-name-part taxon-name-part-type="genus" reg="Acanthosaura">Acanthosaura</tp:taxon-name-part> <tp:taxon-name-part taxon-name-part-type="species" reg="tongbiguanensis">tongbiguanensis</tp:taxon-name-part></tp:taxon-name></italic> sp. nov. extends backward and downward beyond the posterior end of the tympanum, while it usually extends backwards and upwards to reach the nuchal crests in <italic><tp:taxon-name><tp:taxon-name-part taxon-name-part-type="genus" reg="Acanthosaura">A.</tp:taxon-name-part> <tp:taxon-name-part taxon-name-part-type="species" reg="capra">capra</tp:taxon-name-part></tp:taxon-name></italic>.</p><p>From <italic><tp:taxon-name><tp:taxon-name-part taxon-name-part-type="genus" reg="Acanthosaura">Acanthosaura</tp:taxon-name-part> <tp:taxon-name-part taxon-name-part-type="species" reg="cardamomensis">cardamomensis</tp:taxon-name-part></tp:taxon-name></italic>, the new species can be separated based on a higher number of subdigital lamellae on the fourth finger (19–21 vs. 15–20) and the fourth toe (25–28 vs. 20–25), a longer tail (144.9–205.0 vs. 103–188 mm, TL/SVL 1.56–1.85 vs. 1.2–1.6), much shorter postorbital spines (3.6–6.3 vs. 3.2–12.7 mm, PS/HL 0.13–0.19 vs. 0.14–0.45), occipital spines (4.5–7.0 vs. 4.1–13.3 mm, OS/HL 0.16–0.23 vs. 0.24–0.56), nuchal crest spines (4.0–6.7 vs. 3.8–17.4 mm, NSL/HL 0.15–0.21 vs. 0.17–0.66) and dorsal crest spines (2.4–4.2 vs. 2.0–14.2 mm, <abbrev xmlns:xlink="http://www.w3.org/1999/xlink" xlink:title="maximum length of the largest spine in the dorsal crest, measured from the base to the tip" id="ABBRID0EUVAK" xlink:type="simple">DS</abbrev>/HL 0.09–0.13 vs. 0.14–0.45), a lower width of nuchal crest spines (1.0–1.5 vs. 1.8–4.2 mm); the black eye patch in <italic><tp:taxon-name><tp:taxon-name-part taxon-name-part-type="genus" reg="Acanthosaura">Acanthosaura</tp:taxon-name-part> <tp:taxon-name-part taxon-name-part-type="species" reg="tongbiguanensis">tongbiguanensis</tp:taxon-name-part></tp:taxon-name></italic> sp. nov. extends backward and downward beyond the posterior end of the tympanum but never reaches the dark nuchal marking on nape while it does so in <italic><tp:taxon-name><tp:taxon-name-part taxon-name-part-type="genus" reg="Acanthosaura">A.</tp:taxon-name-part> <tp:taxon-name-part taxon-name-part-type="species" reg="cardamomensis">cardamomensis</tp:taxon-name-part></tp:taxon-name></italic> (see species’ description and photographs in <xref ref-type="bibr" rid="B43">Wood et al. 2010</xref>), besides, <italic><tp:taxon-name><tp:taxon-name-part taxon-name-part-type="genus" reg="Acanthosaura">Acanthosaura</tp:taxon-name-part> <tp:taxon-name-part taxon-name-part-type="species" reg="tongbiguanensis">tongbiguanensis</tp:taxon-name-part></tp:taxon-name></italic> sp. nov. has fewer or no spots on the dorsal surface of the body, whereas <italic><tp:taxon-name><tp:taxon-name-part taxon-name-part-type="genus" reg="Acanthosaura">A.</tp:taxon-name-part> <tp:taxon-name-part taxon-name-part-type="species" reg="cardamomensis">cardamomensis</tp:taxon-name-part></tp:taxon-name></italic> has more spots on the dorsal surface of the body.</p><p><italic><tp:taxon-name><tp:taxon-name-part taxon-name-part-type="genus" reg="Acanthosaura">Acanthosaura</tp:taxon-name-part> <tp:taxon-name-part taxon-name-part-type="species" reg="tongbiguanensis">tongbiguanensis</tp:taxon-name-part></tp:taxon-name></italic> sp. nov. is distinguishable from <italic><tp:taxon-name><tp:taxon-name-part taxon-name-part-type="genus" reg="Acanthosaura">A.</tp:taxon-name-part> <tp:taxon-name-part taxon-name-part-type="species" reg="coronata">coronata</tp:taxon-name-part></tp:taxon-name></italic> based on its much bigger body size (93.0–115.6 vs. 66.0–86.1 mm), much longer tail (144.9–205.0 vs. 86.3–105.0 mm, TL/SVL 1.56–1.85 vs. 0.6–1.0), higher number of subdigital lamellae on the fourth finger (19–21 vs. 17–19) and the fourth toe (25–28 vs. 22–23), relatively larger tympanum (TD/HD 0.21–0.24 vs. 0.14–0.17), bigger rostral (RW 3.4–4.5 vs. 0.8–0.9 mm, RH 1.0–2.0 vs. 0.5–0.8 mm), the presence of postorbital spines, occipital spines, nuchal and dorsal crests (vs. absence or not obvious), a diastema between nuchal crest and dorsal crest (vs. a continuous nuchal and dorsal crest), presence of a black nuchal collar (vs. absence), presence of a black eye patch (vs. absence), and the presence of a gular pouch (vs. absence) (see the original description by <xref ref-type="bibr" rid="B20">Günther 1861</xref> and expanded descriptions by <xref ref-type="bibr" rid="B21">Günther 1864</xref>; <xref ref-type="bibr" rid="B8">Boulenger 1885</xref>).</p><p><italic><tp:taxon-name><tp:taxon-name-part taxon-name-part-type="genus" reg="Acanthosaura">Acanthosaura</tp:taxon-name-part> <tp:taxon-name-part taxon-name-part-type="species" reg="tongbiguanensis">tongbiguanensis</tp:taxon-name-part></tp:taxon-name></italic> sp. nov. can be differentiated from <italic><tp:taxon-name><tp:taxon-name-part taxon-name-part-type="genus" reg="Acanthosaura">A.</tp:taxon-name-part> <tp:taxon-name-part taxon-name-part-type="species" reg="crucigera">crucigera</tp:taxon-name-part></tp:taxon-name></italic> by having more subdigital lamellae on the fourth finger (19–21 vs. 16–18) and the fourth toe (25–28 vs. 21–26), a relatively larger tympanum (TD/HD 0.21–0.24 vs. 0.14–0.21), a higher maximal length of tail (205.0 vs. 174.0 mm), a higher maximal length of occipital spines (7.0 vs. 4.9 mm), a lower number of scales in the diastema between the nuchal and the dorsal crests (6–10 vs. 9–25), a larger mental (MW 1.4–1.9 vs. 1.0–1.5 mm, MH 1.2–2.0 vs. 1.1–1.7 mm). Most obvious is the difference in the color pattern: the black eye patch in <italic><tp:taxon-name><tp:taxon-name-part taxon-name-part-type="genus" reg="Acanthosaura">Acanthosaura</tp:taxon-name-part> <tp:taxon-name-part taxon-name-part-type="species" reg="tongbiguanensis">tongbiguanensis</tp:taxon-name-part></tp:taxon-name></italic> sp. nov. extends back and downwards beyond the posterior end of the tympanum, while it only extends to the anterior edge of the tympanum in <italic><tp:taxon-name><tp:taxon-name-part taxon-name-part-type="genus" reg="Acanthosaura">A.</tp:taxon-name-part> <tp:taxon-name-part taxon-name-part-type="species" reg="crucigera">crucigera</tp:taxon-name-part></tp:taxon-name></italic>; additionally, <italic><tp:taxon-name><tp:taxon-name-part taxon-name-part-type="genus" reg="Acanthosaura">Acanthosaura</tp:taxon-name-part> <tp:taxon-name-part taxon-name-part-type="species" reg="tongbiguanensis">tongbiguanensis</tp:taxon-name-part></tp:taxon-name></italic> sp. nov. has fewer or no spots on the dorsal surface of the body, whereas <italic><tp:taxon-name><tp:taxon-name-part taxon-name-part-type="genus" reg="Acanthosaura">A.</tp:taxon-name-part> <tp:taxon-name-part taxon-name-part-type="species" reg="crucigera">crucigera</tp:taxon-name-part></tp:taxon-name></italic> has more spots on the dorsal surface of the body.</p><p><italic><tp:taxon-name><tp:taxon-name-part taxon-name-part-type="genus" reg="Acanthosaura">Acanthosaura</tp:taxon-name-part> <tp:taxon-name-part taxon-name-part-type="species" reg="tongbiguanensis">tongbiguanensis</tp:taxon-name-part></tp:taxon-name></italic> sp. nov. can be separated from <italic><tp:taxon-name><tp:taxon-name-part taxon-name-part-type="genus" reg="Acanthosaura">A.</tp:taxon-name-part> <tp:taxon-name-part taxon-name-part-type="species" reg="lepidogaster">lepidogaster</tp:taxon-name-part></tp:taxon-name></italic> based on its higher number of subdigital lamellae on the fourth finger (19–21 vs. 17–19) and the fourth toe (25–28 vs. 22–23), its bigger body size (93.0–115.6 vs. 76.5–101.1 mm), longer postorbital spines (3.6–6.3 vs. 1.5–2.5 mm, PS/HL 0.13–0.19 vs. 0.06–0.11) and longer occipital spines (4.5–7.0 vs. 3.2–3.4 mm, OS/HL 0.16–0.23 vs. 0.14–0.15), longer nuchal crest spines (4.0–6.7 vs. 2.9–3.4 mm, NSL/HL 0.15–0.21 vs. 0.12–0.15) and longer dorsal crest spines (2.4–4.2 vs. 1.5–2.7 mm, <abbrev xmlns:xlink="http://www.w3.org/1999/xlink" xlink:title="maximum length of the largest spine in the dorsal crest, measured from the base to the tip" id="ABBRID0EI2AK" xlink:type="simple">DS</abbrev>/HL 0.09–0.13 vs. 0.07–0.12), much higher maximal length of tail (205.0 vs. 144.1 mm), lower number of scales in the diastema between the nuchal and the dorsal crests (6–10 vs. 10–12), much wider rostral (3.3–4.5 vs. 2.8–3.0 mm), and larger gular pouch (1–2 vs. 0–1). The black eye patch in <italic><tp:taxon-name><tp:taxon-name-part taxon-name-part-type="genus" reg="Acanthosaura">Acanthosaura</tp:taxon-name-part> <tp:taxon-name-part taxon-name-part-type="species" reg="tongbiguanensis">tongbiguanensis</tp:taxon-name-part></tp:taxon-name></italic> sp. nov. extends backwards and downwards beyond the posterior end of the tympanum but never backwards and upwards to reach the black nuchal collar, while it usually does so in <italic><tp:taxon-name><tp:taxon-name-part taxon-name-part-type="genus" reg="Acanthosaura">A.</tp:taxon-name-part> <tp:taxon-name-part taxon-name-part-type="species" reg="lepidogaster">lepidogaster</tp:taxon-name-part></tp:taxon-name></italic>; the black nuchal collar extends downwards to reach the black oblique humeral fold, while it rarely reaches the black oblique humeral fold in <italic><tp:taxon-name><tp:taxon-name-part taxon-name-part-type="genus" reg="Acanthosaura">A.</tp:taxon-name-part> <tp:taxon-name-part taxon-name-part-type="species" reg="lepidogaster">lepidogaster</tp:taxon-name-part></tp:taxon-name></italic>; besides, the tongue and the inside of the mouth are pink in <italic><tp:taxon-name><tp:taxon-name-part taxon-name-part-type="genus" reg="Acanthosaura">Acanthosaura</tp:taxon-name-part> <tp:taxon-name-part taxon-name-part-type="species" reg="tongbiguanensis">tongbiguanensis</tp:taxon-name-part></tp:taxon-name></italic> sp. nov., while they are bluish-grey or black in <italic><tp:taxon-name><tp:taxon-name-part taxon-name-part-type="genus" reg="Acanthosaura">A.</tp:taxon-name-part> <tp:taxon-name-part taxon-name-part-type="species" reg="lepidogaster">lepidogaster</tp:taxon-name-part></tp:taxon-name></italic>; the postorbital spines, occipital spines, nuchal crest spines, the ridge of the rostralis, and orbit are lighter in color in <italic><tp:taxon-name><tp:taxon-name-part taxon-name-part-type="genus" reg="Acanthosaura">Acanthosaura</tp:taxon-name-part> <tp:taxon-name-part taxon-name-part-type="species" reg="tongbiguanensis">tongbiguanensis</tp:taxon-name-part></tp:taxon-name></italic> sp. nov., whereas they are darker in color in <italic><tp:taxon-name><tp:taxon-name-part taxon-name-part-type="genus" reg="Acanthosaura">A.</tp:taxon-name-part> <tp:taxon-name-part taxon-name-part-type="species" reg="lepidogaster">lepidogaster</tp:taxon-name-part></tp:taxon-name></italic>.</p><p><italic><tp:taxon-name><tp:taxon-name-part taxon-name-part-type="genus" reg="Acanthosaura">Acanthosaura</tp:taxon-name-part> <tp:taxon-name-part taxon-name-part-type="species" reg="tongbiguanensis">tongbiguanensis</tp:taxon-name-part></tp:taxon-name></italic> sp. nov. can be separated from <italic><tp:taxon-name><tp:taxon-name-part taxon-name-part-type="genus" reg="Acanthosaura">A.</tp:taxon-name-part> <tp:taxon-name-part taxon-name-part-type="species" reg="murphyi">murphyi</tp:taxon-name-part></tp:taxon-name></italic> based on its smaller body size (93.0–115.6 vs. 103.7–127.3 mm) but relatively longer tail (TL/SVL 1.56–1.85 vs. 1.48–1.54), a higher number of subdigital lamellae on the fourth finger (19–21 vs. 15–18) and the fourth toe (25–28 vs. 21–23), shorter forelimb (34.7–43.2 vs. 49.8–56.6 mm) and hindlimb (54.1–63.9 vs. 60.4–68.4 mm), much shorter postorbital spines (3.6–6.3 vs. 5.6–11.8 mm, PS/HL 0.13–0.19 vs. 0.16–0.34), nuchal crest spines (4.0–6.7 vs. 7.0–14.9 mm, NSL/HL 0.15–0.21 vs. 0.24–0.43) and dorsal crest spines (2.4–4.2 vs. 2.6–10.5 mm, <abbrev xmlns:xlink="http://www.w3.org/1999/xlink" xlink:title="maximum length of the largest spine in the dorsal crest, measured from the base to the tip" id="ABBRID0ER5AK" xlink:type="simple">DS</abbrev>/HL 0.09–0.13 vs. 0.14–0.51), much lower width of the nuchal crest spines (1.0–1.5 vs. 2.9–4.8 mm), higher number of scales in the diastema between nuchal and dorsal crests (6–10 vs. 4–8), presence of occipital spines (vs. absence), a smaller gular pouch (1–2 vs. 4); the black eye patch in <italic><tp:taxon-name><tp:taxon-name-part taxon-name-part-type="genus" reg="Acanthosaura">Acanthosaura</tp:taxon-name-part> <tp:taxon-name-part taxon-name-part-type="species" reg="tongbiguanensis">tongbiguanensis</tp:taxon-name-part></tp:taxon-name></italic> sp. nov. extends backward and downward beyond the posterior end of the tympanum, while it usually extends backwards and upwards to reach the nuchal crests in <italic><tp:taxon-name><tp:taxon-name-part taxon-name-part-type="genus" reg="Acanthosaura">A.</tp:taxon-name-part> <tp:taxon-name-part taxon-name-part-type="species" reg="murphyi">murphyi</tp:taxon-name-part></tp:taxon-name></italic> (see species’ photographs in <xref ref-type="bibr" rid="B28">Nguyen et al. 2018</xref>).</p><p><italic><tp:taxon-name><tp:taxon-name-part taxon-name-part-type="genus" reg="Acanthosaura">Acanthosaura</tp:taxon-name-part> <tp:taxon-name-part taxon-name-part-type="species" reg="tongbiguanensis">tongbiguanensis</tp:taxon-name-part></tp:taxon-name></italic> sp. nov. can be separated from <italic><tp:taxon-name><tp:taxon-name-part taxon-name-part-type="genus" reg="Acanthosaura">A.</tp:taxon-name-part> <tp:taxon-name-part taxon-name-part-type="species" reg="nataliae">nataliae</tp:taxon-name-part></tp:taxon-name></italic> by its smaller body size (93.0–115.6 vs. 106.7–158.0 mm) and a lower maximal tail length (205.0 vs. 287.0 mm) but a relatively longer tail (TL/SVL 1.56–1.85 vs. 1.2–1.5), much shorter length of postorbital spines (3.6–6.3 vs. 7.7–17.8 mm, PS/HL 0.13–0.19 vs. 0.36), nuchal crest spines (4.0–6.7 vs. 8.5–23.8 mm, NSL/HL 0.15–0.21 vs. 0.58) and dorsal crest spines (2.4–4.2 vs. 6.0–17.7 mm, <abbrev xmlns:xlink="http://www.w3.org/1999/xlink" xlink:title="maximum length of the largest spine in the dorsal crest, measured from the base to the tip" id="ABBRID0EHABK" xlink:type="simple">DS</abbrev>/HL 0.09–0.13 vs. 0.44), a lower width of the nuchal crest spines (1.0–1.5 vs. 3.1–4.8 mm), lower width of mental (1.4–1.9 vs. 2.9 mm), a lower number of ventral scales (52–66 vs. 64–71), lower maximal length of forelimb (43.2 vs. 85.0 mm) and hindlimb (63.9 vs. 129.7 mm), presence of occipital spines (vs. absence), much lesser development of gular pouch (1–2 vs. 4), presence of light knee patch (vs. absence) and presence of a black nuchal collar (vs. absence); the black eye patch in <italic><tp:taxon-name><tp:taxon-name-part taxon-name-part-type="genus" reg="Acanthosaura">Acanthosaura</tp:taxon-name-part> <tp:taxon-name-part taxon-name-part-type="species" reg="tongbiguanensis">tongbiguanensis</tp:taxon-name-part></tp:taxon-name></italic> sp. nov. extends backward and downward beyond the posterior end of the tympanum but never continues backward to reach the black oblique folds anterior to the fore limb insertions while it usually does so in <italic><tp:taxon-name><tp:taxon-name-part taxon-name-part-type="genus" reg="Acanthosaura">A.</tp:taxon-name-part> <tp:taxon-name-part taxon-name-part-type="species" reg="nataliae">nataliae</tp:taxon-name-part></tp:taxon-name></italic> (see species’ description and photographs in <xref ref-type="bibr" rid="B30">Orlov et al. 2006</xref>).</p><p><italic><tp:taxon-name><tp:taxon-name-part taxon-name-part-type="genus" reg="Acanthosaura">Acanthosaura</tp:taxon-name-part> <tp:taxon-name-part taxon-name-part-type="species" reg="tongbiguanensis">tongbiguanensis</tp:taxon-name-part></tp:taxon-name></italic> sp. nov. is distinguishable from <italic><tp:taxon-name><tp:taxon-name-part taxon-name-part-type="genus" reg="Acanthosaura">A.</tp:taxon-name-part> <tp:taxon-name-part taxon-name-part-type="species" reg="phongdienensis">phongdienensis</tp:taxon-name-part></tp:taxon-name></italic> based on its bigger body size (93.0–115.6 vs. 58.5–77.4 mm), longer tail (144.9–205.0 vs. 94.6–137.2 mm), higher number of subdigital lamellae on the fourth finger (19–21 vs. 14–17) and the fourth toe (25–28 vs. 19–23), longer postorbital spines (3.6–6.3 vs. 1.18–2.07 mm, PS/HL 0.13–0.19 vs. 0.06–0.09), longer nuchal crest spines (4.0–6.7 vs. 1.24–4.18 mm, NSL/HL 0.15–0.21 vs. 0.07–0.18) and longer dorsal crest spines (2.4–4.2 vs. 0.58–1.65 mm, <abbrev xmlns:xlink="http://www.w3.org/1999/xlink" xlink:title="maximum length of the largest spine in the dorsal crest, measured from the base to the tip" id="ABBRID0E4BBK" xlink:type="simple">DS</abbrev>/HL 0.09–0.13 vs. 0.03–0.07), a diastema between nuchal crests and dorsal crests (vs. a continuous nuchal and dorsal crest); the black eye patch in <italic><tp:taxon-name><tp:taxon-name-part taxon-name-part-type="genus" reg="Acanthosaura">Acanthosaura</tp:taxon-name-part> <tp:taxon-name-part taxon-name-part-type="species" reg="tongbiguanensis">tongbiguanensis</tp:taxon-name-part></tp:taxon-name></italic> sp. nov. extends backwards and downwards beyond the posterior end of the tympanum but never backwards and upwards to reach the black nuchal collar, while it does so in male <italic><tp:taxon-name><tp:taxon-name-part taxon-name-part-type="genus" reg="Acanthosaura">A.</tp:taxon-name-part> <tp:taxon-name-part taxon-name-part-type="species" reg="phongdienensis">phongdienensis</tp:taxon-name-part></tp:taxon-name></italic> (see species’ description and photographs in <xref ref-type="bibr" rid="B29">Nguyen et al. 2019</xref>), the postorbital spines, occipital spines, nuchal crest spines, the ridge of the rostralis and orbit are lighter in color in <italic><tp:taxon-name><tp:taxon-name-part taxon-name-part-type="genus" reg="Acanthosaura">Acanthosaura</tp:taxon-name-part> <tp:taxon-name-part taxon-name-part-type="species" reg="tongbiguanensis">tongbiguanensis</tp:taxon-name-part></tp:taxon-name></italic> sp. nov., whereas they are darker in color in <italic><tp:taxon-name><tp:taxon-name-part taxon-name-part-type="genus" reg="Acanthosaura">A.</tp:taxon-name-part> <tp:taxon-name-part taxon-name-part-type="species" reg="phongdienensis">phongdienensis</tp:taxon-name-part></tp:taxon-name></italic>.</p><p><italic><tp:taxon-name><tp:taxon-name-part taxon-name-part-type="genus" reg="Acanthosaura">Acanthosaura</tp:taxon-name-part> <tp:taxon-name-part taxon-name-part-type="species" reg="tongbiguanensis">tongbiguanensis</tp:taxon-name-part></tp:taxon-name></italic> sp. nov. can be differentiated from <italic><tp:taxon-name><tp:taxon-name-part taxon-name-part-type="genus" reg="Acanthosaura">A.</tp:taxon-name-part> <tp:taxon-name-part taxon-name-part-type="species" reg="phuketensis">phuketensis</tp:taxon-name-part></tp:taxon-name></italic> by having a higher number of subdigital lamellae on the fourth finger (19–21 vs. 15–17) and the fourth toe (25–28 vs. 21–24), a relatively longer tail (TL/SVL 1.56–1.85 vs. 1.4–1.7), much shorter postorbital spines (3.6–6.3 vs. 4.6–11.8 mm, PS/HL 0.13–0.19 vs. 0.23–0.38), nuchal crest spines (4.0–6.7 vs. 4.1–12.2 mm, NSL/HL 0.15–0.21 vs. 0.21–0.39) and dorsal crest spines (2.4–4.2 vs. 2.3–8.3 mm, <abbrev xmlns:xlink="http://www.w3.org/1999/xlink" xlink:title="maximum length of the largest spine in the dorsal crest, measured from the base to the tip" id="ABBRID0EJEBK" xlink:type="simple">DS</abbrev>/HL 0.09–0.13 vs. 0.11–0.26), a lower width of nuchal crest spines (1.0–1.5 vs. 1.4–2.9 mm), a lower maximal length of occipital spines (7.0 vs. 9.5 mm), a lower number of scales in the diastema between the nuchal and the dorsal crests (6–10 vs. 12–17), a bigger mental (MW 1.4–1.9 vs. 0.5–1.4 mm, MH 1.2–2.0 vs. 0.6–1.6 mm); the black eye patch in <italic><tp:taxon-name><tp:taxon-name-part taxon-name-part-type="genus" reg="Acanthosaura">Acanthosaura</tp:taxon-name-part> <tp:taxon-name-part taxon-name-part-type="species" reg="tongbiguanensis">tongbiguanensis</tp:taxon-name-part></tp:taxon-name></italic> sp. nov. never extends backward to reach the nuchal crest while it does so in male <italic><tp:taxon-name><tp:taxon-name-part taxon-name-part-type="genus" reg="Acanthosaura">A.</tp:taxon-name-part> <tp:taxon-name-part taxon-name-part-type="species" reg="phuketensis">phuketensis</tp:taxon-name-part></tp:taxon-name></italic> (see species’ original description by <xref ref-type="bibr" rid="B31">Pauwels et al. 2015</xref>) and <italic><tp:taxon-name><tp:taxon-name-part taxon-name-part-type="genus" reg="Acanthosaura">Acanthosaura</tp:taxon-name-part> <tp:taxon-name-part taxon-name-part-type="species" reg="tongbiguanensis">tongbiguanensis</tp:taxon-name-part></tp:taxon-name></italic> sp. nov. has fewer or no spots on the dorsal surface of the body, whereas <italic><tp:taxon-name><tp:taxon-name-part taxon-name-part-type="genus" reg="Acanthosaura">A.</tp:taxon-name-part> <tp:taxon-name-part taxon-name-part-type="species" reg="phuketensis">phuketensis</tp:taxon-name-part></tp:taxon-name></italic> has more spots on the dorsal surface of the body.</p><p>From <italic><tp:taxon-name><tp:taxon-name-part taxon-name-part-type="genus" reg="Acanthosaura">Acanthosaura</tp:taxon-name-part> <tp:taxon-name-part taxon-name-part-type="species" reg="titiwangsaensis">titiwangsaensis</tp:taxon-name-part></tp:taxon-name></italic>, the new species can be distinguished by its relatively larger tympanum (TD/HD 0.21–0.24 vs. 0.17–0.20), its longer tail (144.9–205.0 vs. 136.0–174.0mm, TL/SVL 1.56–1.85 vs. 1.1–1.5), higher maximal length of postorbital spines (6.3 vs. 4.4 mm) and nuchal crest spines (6.7 vs. 4.4 mm), higher length of dorsal crest spines (2.4–4.2 vs. 1.7–2.1 mm, <abbrev xmlns:xlink="http://www.w3.org/1999/xlink" xlink:title="maximum length of the largest spine in the dorsal crest, measured from the base to the tip" id="ABBRID0EKGBK" xlink:type="simple">DS</abbrev>/HL 0.09–0.13 vs. 0.07–0.09), much longer occipital spines (4.5–7.0 vs. 1.8–2.3 mm, OS/HL 0.16–0.23 vs. 0.09–0.10), lower number of scales in the diastema between the nuchal and the dorsal crests (6–10 vs. 10–13), presence of a light knee patch (vs. absence), less developed gular pouch (1–2 vs. 2–4), absence of medium-sized light orange spots edged in a faded black color on body and base of tail (vs. presence); the black eye patch in <italic><tp:taxon-name><tp:taxon-name-part taxon-name-part-type="genus" reg="Acanthosaura">Acanthosaura</tp:taxon-name-part> <tp:taxon-name-part taxon-name-part-type="species" reg="tongbiguanensis">tongbiguanensis</tp:taxon-name-part></tp:taxon-name></italic> sp. nov. extends backward and downward beyond the posterior end of the tympanum while it is restricted to the orbit and not extends into the postorbital region in <italic><tp:taxon-name><tp:taxon-name-part taxon-name-part-type="genus" reg="Acanthosaura">A.</tp:taxon-name-part> <tp:taxon-name-part taxon-name-part-type="species" reg="titiwangsaensis">titiwangsaensis</tp:taxon-name-part></tp:taxon-name></italic> (<xref ref-type="bibr" rid="B42">Wood et al. 2009</xref>).</p><fig id="F10" position="float" orientation="portrait"><object-id xmlns:xlink="http://www.w3.org/1999/xlink" content-type="doi" xlink:type="simple">10.3897/zookeys.888.38491.figure10</object-id><object-id xmlns:xlink="http://www.w3.org/1999/xlink" content-type="arpha" xlink:type="simple">90B69419-45B7-519E-98BD-1DB2F9716CC7</object-id><label>Figure 10.</label><caption><p><italic><tp:taxon-name><tp:taxon-name-part taxon-name-part-type="genus" reg="Acanthosaura">Acanthosaura</tp:taxon-name-part> <tp:taxon-name-part taxon-name-part-type="species" reg="tongbiguanensis">tongbiguanensis</tp:taxon-name-part></tp:taxon-name></italic> sp. nov. <bold>A</bold> live adult male on the ground <bold>B</bold> live adult female on a leaf <bold>C</bold> live adult female asleep on a branch <bold>D</bold> live juvenile asleep on branches and leaves.</p></caption><graphic xmlns:xlink="http://www.w3.org/1999/xlink" xlink:href="zookeys-888-105-g010.jpg" position="float" orientation="portrait" xlink:type="simple" id="oo_355100.jpg"><uri content-type="original_file" xlink:type="simple">https://binary.pensoft.net/fig/355100</uri></graphic></fig></tp:treatment-sec><ref-list><ref id="B48"><mixed-citation xmlns:xlink="http://www.w3.org/1999/xlink" xlink:type="simple"><person-group><name name-style="western"><surname>Zhao</surname><given-names>EM</given-names></name><name name-style="western"><surname>Jiang</surname><given-names>YM</given-names></name><name name-style="western"><surname>Huang</surname><given-names>QY</given-names></name><name name-style="western"><surname>Zhao</surname><given-names>H</given-names></name><name name-style="western"><surname>Zhao</surname><given-names>KT</given-names></name><name name-style="western"><surname>Zhou</surname><given-names>KY</given-names></name><name name-style="western"><surname>Liu</surname><given-names>YZ</given-names></name><name name-style="western"><surname>Liu</surname><given-names>MY</given-names></name><name name-style="western"><surname>Li</surname><given-names>DJ</given-names></name><name name-style="western"><surname>Zhang</surname><given-names>YX</given-names></name></person-group> (<year>1999</year>) <source>Fauna Sinica (<tp:taxon-name><tp:taxon-name-part taxon-name-part-type="class">Reptilia</tp:taxon-name-part></tp:taxon-name> 2): <tp:taxon-name><tp:taxon-name-part taxon-name-part-type="order">Squamata</tp:taxon-name-part></tp:taxon-name> (<tp:taxon-name><tp:taxon-name-part taxon-name-part-type="suborder">Lacertilia</tp:taxon-name-part></tp:taxon-name>).</source><publisher-name>Science Press</publisher-name>, <publisher-loc>Beijing</publisher-loc>, <size units="page">394 pp</size>.</mixed-citation></ref><ref id="B44"><mixed-citation xmlns:xlink="http://www.w3.org/1999/xlink" xlink:type="simple"><person-group><name name-style="western"><surname>Yang</surname><given-names>DT</given-names></name><name name-style="western"><surname>Rao</surname><given-names>DQ</given-names></name></person-group> (<year>2008</year>) <source><tp:taxon-name><tp:taxon-name-part taxon-name-part-type="class">Amphibia</tp:taxon-name-part></tp:taxon-name> and <tp:taxon-name><tp:taxon-name-part taxon-name-part-type="class">Reptilia</tp:taxon-name-part></tp:taxon-name> of Yunnan.</source><publisher-name>Yunnan Publishing Group Corporation</publisher-name>, <publisher-loc>Yunnan Science and Technology Press, Kunming</publisher-loc>, <size units="page">411 pp</size>.</mixed-citation></ref><ref id="B31"><mixed-citation xmlns:xlink="http://www.w3.org/1999/xlink" xlink:type="simple"><person-group><name name-style="western"><surname>Pauwels</surname><given-names>OSG</given-names></name><name name-style="western"><surname>Sumontha</surname><given-names>M</given-names></name><name name-style="western"><surname>Kunya</surname><given-names>K</given-names></name><name name-style="western"><surname>Nitikul</surname><given-names>A</given-names></name><name name-style="western"><surname>Samphanthamit</surname><given-names>P</given-names></name><name name-style="western"><surname>Wood</surname><given-names>PLJr</given-names></name><name name-style="western"><surname>Grismer</surname><given-names>LL</given-names></name></person-group> (<year>2015</year>) <article-title><italic><tp:taxon-name><tp:taxon-name-part taxon-name-part-type="genus">Acanthosaura</tp:taxon-name-part> <tp:taxon-name-part taxon-name-part-type="species">phuketensis</tp:taxon-name-part></tp:taxon-name></italic> (<tp:taxon-name><tp:taxon-name-part taxon-name-part-type="order">Squamata</tp:taxon-name-part></tp:taxon-name>: <tp:taxon-name><tp:taxon-name-part taxon-name-part-type="family">Agamidae</tp:taxon-name-part></tp:taxon-name>), a new long-horned tree agamid from southwestern Thailand.</article-title><source>Zootaxa</source><volume>4020</volume>(<issue>3</issue>): <fpage>473</fpage>–<lpage>494</lpage>. <ext-link xlink:type="simple" ext-link-type="doi" xlink:href="10.11646/zootaxa.4020.3.4">https://doi.org/10.11646/zootaxa.4020.3.4</ext-link></mixed-citation></ref><ref id="B28"><mixed-citation xmlns:xlink="http://www.w3.org/1999/xlink" xlink:type="simple"><person-group><name name-style="western"><surname>Nguyen</surname><given-names>LT</given-names></name><name name-style="western"><surname>Do</surname><given-names>DT</given-names></name><name name-style="western"><surname>Hoang</surname><given-names>HV</given-names></name><name name-style="western"><surname>Nguyen</surname><given-names>TT</given-names></name><name name-style="western"><surname>McCormack</surname><given-names>TEM</given-names></name><name name-style="western"><surname>Nguyen</surname><given-names>TQ</given-names></name><name name-style="western"><surname>Orlov</surname><given-names>NL</given-names></name><name name-style="western"><surname>Nguyen</surname><given-names>VDH</given-names></name><name name-style="western"><surname>Nguyen</surname><given-names>SN</given-names></name></person-group> (<year>2018</year>) <article-title>A new species of the genus <italic><tp:taxon-name><tp:taxon-name-part taxon-name-part-type="genus">Acanthosaura</tp:taxon-name-part></tp:taxon-name></italic> Gray, 1831 (<tp:taxon-name><tp:taxon-name-part taxon-name-part-type="class">Reptilia</tp:taxon-name-part></tp:taxon-name>: <tp:taxon-name><tp:taxon-name-part taxon-name-part-type="family">Agamidae</tp:taxon-name-part></tp:taxon-name>) from Central Vietnam.</article-title><source>Russian Journal of Herpetology</source><volume>25</volume>(<issue>4</issue>): <fpage>259</fpage>–<lpage>274</lpage>.</mixed-citation></ref><ref id="B29"><mixed-citation xmlns:xlink="http://www.w3.org/1999/xlink" xlink:type="simple"><person-group><name name-style="western"><surname>Nguyen</surname><given-names>SN</given-names></name><name name-style="western"><surname>Jin</surname><given-names>JQ</given-names></name><name name-style="western"><surname>Dinh</surname><given-names>BV</given-names></name><name name-style="western"><surname>Nguyen</surname><given-names>LT</given-names></name><name name-style="western"><surname>Zhou</surname><given-names>WW</given-names></name><name name-style="western"><surname>Che</surname><given-names>J</given-names></name><name name-style="western"><surname>Murphy</surname><given-names>RW</given-names></name></person-group> (<year>2019</year>) <article-title>A new species of <italic><tp:taxon-name><tp:taxon-name-part taxon-name-part-type="genus">Acanthosaura</tp:taxon-name-part></tp:taxon-name></italic> Gray 1831 (<tp:taxon-name><tp:taxon-name-part taxon-name-part-type="class">Reptilia</tp:taxon-name-part></tp:taxon-name>: <tp:taxon-name><tp:taxon-name-part taxon-name-part-type="family">Agamidae</tp:taxon-name-part></tp:taxon-name>) from Central Vietnam.</article-title><source>Zootaxa</source><volume>4612</volume>(<issue>4</issue>): <fpage>555</fpage>–<lpage>565</lpage>. <ext-link xlink:type="simple" ext-link-type="doi" xlink:href="10.11646/zootaxa.4612.4.7">https://doi.org/10.11646/zootaxa.4612.4.7</ext-link></mixed-citation></ref><ref id="B42"><mixed-citation xmlns:xlink="http://www.w3.org/1999/xlink" xlink:type="simple"><person-group><name name-style="western"><surname>Wood</surname><given-names>Jr PL</given-names></name><name name-style="western"><surname>Grismer</surname><given-names>JL</given-names></name><name name-style="western"><surname>Grismer</surname><given-names>LL</given-names></name><name name-style="western"><surname>Norhayati</surname><given-names>A</given-names></name><name name-style="western"><surname>Chan</surname><given-names>K-O</given-names></name><name name-style="western"><surname>Bauer</surname><given-names>AM</given-names></name></person-group> (<year>2009</year>) <article-title>Two new montane species of <italic><tp:taxon-name><tp:taxon-name-part taxon-name-part-type="genus">Acanthosaura</tp:taxon-name-part></tp:taxon-name></italic> Gray, 1831 (<tp:taxon-name><tp:taxon-name-part taxon-name-part-type="order">Squamata</tp:taxon-name-part></tp:taxon-name>: <tp:taxon-name><tp:taxon-name-part taxon-name-part-type="family">Agamidae</tp:taxon-name-part></tp:taxon-name>) from Peninsular Malaysia.</article-title><source>Zootaxa</source><volume>2012</volume>: <fpage>28</fpage>–<lpage>46</lpage>. <ext-link xlink:type="simple" ext-link-type="doi" xlink:href="10.11646/zootaxa.2012.1.2">https://doi.org/10.11646/zootaxa.2012.1.2</ext-link></mixed-citation></ref><ref id="B43"><mixed-citation xmlns:xlink="http://www.w3.org/1999/xlink" xlink:type="simple"><person-group><name name-style="western"><surname>Wood</surname><given-names>Jr PL</given-names></name><name name-style="western"><surname>Grismer</surname><given-names>LL</given-names></name><name name-style="western"><surname>Grismer</surname><given-names>JL</given-names></name><name name-style="western"><surname>Neang</surname><given-names>T</given-names></name><name name-style="western"><surname>Chav</surname><given-names>T</given-names></name><name name-style="western"><surname>Holden</surname><given-names>J</given-names></name></person-group> (<year>2010</year>) <article-title>A new cryptic species of <italic><tp:taxon-name><tp:taxon-name-part taxon-name-part-type="genus">Acanthosaura</tp:taxon-name-part></tp:taxon-name></italic> Gray, 1831 (<tp:taxon-name><tp:taxon-name-part taxon-name-part-type="order">Squamata</tp:taxon-name-part></tp:taxon-name>: <tp:taxon-name><tp:taxon-name-part taxon-name-part-type="family">Agamidae</tp:taxon-name-part></tp:taxon-name>) from Thailand and Cambodia.</article-title><source>Zootaxa</source><volume>2488</volume>: <fpage>22</fpage>–<lpage>38</lpage>. <ext-link xlink:type="simple" ext-link-type="doi" xlink:href="10.11646/zootaxa.2488.1.2">https://doi.org/10.11646/zootaxa.2488.1.2</ext-link></mixed-citation></ref><ref id="B20"><mixed-citation xmlns:xlink="http://www.w3.org/1999/xlink" xlink:type="simple"><person-group><name name-style="western"><surname>Günther</surname><given-names>ACLG</given-names></name></person-group> (<year>1861</year>) <article-title>Second list of Siamese reptiles.</article-title><source>Proceedings of the Zoological Society of London</source><volume>1861</volume>(<issue>10</issue>): <fpage>187</fpage>–<lpage>189</lpage>.</mixed-citation></ref><ref id="B21"><mixed-citation xmlns:xlink="http://www.w3.org/1999/xlink" xlink:type="simple"><person-group><name name-style="western"><surname>Günther</surname><given-names>ACLG</given-names></name></person-group> (<year>1864</year>) <source>The Reptiles of British India.</source><publisher-name>The Ray Society</publisher-name>, <publisher-loc>London</publisher-loc>, <size units="page">452 pp</size>.</mixed-citation></ref><ref id="B8"><mixed-citation xmlns:xlink="http://www.w3.org/1999/xlink" xlink:type="simple"><person-group><name name-style="western"><surname>Boulenger</surname><given-names>GA</given-names></name></person-group> (<year>1885</year>) <source>Catalogue of the lizards in the British Museum (Natural History). Second edition (Vol. I). <tp:taxon-name><tp:taxon-name-part taxon-name-part-type="family">Geckonidae</tp:taxon-name-part></tp:taxon-name>, <tp:taxon-name><tp:taxon-name-part taxon-name-part-type="family">Eublepharidae</tp:taxon-name-part></tp:taxon-name>, <tp:taxon-name><tp:taxon-name-part taxon-name-part-type="family">Uroplatidae</tp:taxon-name-part></tp:taxon-name>, <tp:taxon-name><tp:taxon-name-part taxon-name-part-type="family">Pygopodidae</tp:taxon-name-part></tp:taxon-name>, <tp:taxon-name><tp:taxon-name-part taxon-name-part-type="family">Agamidae</tp:taxon-name-part></tp:taxon-name>.</source><publisher-name>British Museum (Natural History)</publisher-name>, <publisher-loc>London</publisher-loc>, <size units="page">436 pp</size>.</mixed-citation></ref><ref id="B30"><mixed-citation xmlns:xlink="http://www.w3.org/1999/xlink" xlink:type="simple"><person-group><name name-style="western"><surname>Orlov</surname><given-names>NL</given-names></name><name name-style="western"><surname>Nguyen</surname><given-names>TQ</given-names></name><name name-style="western"><surname>Nguyen</surname><given-names>VS</given-names></name></person-group> (<year>2006</year>) <article-title>A new <italic><tp:taxon-name><tp:taxon-name-part taxon-name-part-type="genus">Acanthosaura</tp:taxon-name-part></tp:taxon-name></italic> allied to <italic><tp:taxon-name><tp:taxon-name-part taxon-name-part-type="genus">A.</tp:taxon-name-part> <tp:taxon-name-part taxon-name-part-type="species">capra</tp:taxon-name-part></tp:taxon-name></italic> Günther, 1861 (<tp:taxon-name><tp:taxon-name-part taxon-name-part-type="family">Agamidae</tp:taxon-name-part></tp:taxon-name>, <tp:taxon-name><tp:taxon-name-part taxon-name-part-type="suborder">Sauria</tp:taxon-name-part></tp:taxon-name>) from central Vietnam and southern Laos.</article-title><source>Russian Journal of Herpetology</source><volume>13</volume>(<issue>1</issue>): <fpage>61</fpage>–<lpage>76</lpage>.</mixed-citation></ref></ref-list></tp:taxon-treatment>
